# Supplementary material for: Identification of iso-diabolic acid-based tetraester and mixed ether/ester membrane-spanning lipids in members of the Bacillota provides insight into the biosynthesis of bacterial branched glycerol dialkyl glycerol tetraethers
Source: Appl Environ Microbiol. 2026 May 18;92(6):e00289-26. doi: 10.1128/aem.00289-26 (PMC13274423; doi:10.1128/aem.00289-26)
Supplement: Supplemental tables — Tables S1 to S7. [file aem.00289-26-s0003.xlsx]

## Sheet: Supplementary Table 1
Supplementary Table 1. Details of the Bacillota strains harboring both the mss and ger coding genes which were screened for lipid analysis (see text for detail), and the lipid analysis conducted in this study
				Genomic search*			Lipid extract			Acid-hydrolyzed cell biomass		Acid-hydrolyzed cell biomass
Strain name	Taxonomic classification	Metabolism & lifestyle	Isolation source/Reference	Membrane spanning lipid synthase Mss	Glycerol reductase GeR	Gmm methylase	brGDGTs	brGDGT ester analogs	brGDGT ester analogs with head groups	brGDGTs	brGDGT ester analogs	Main fatty acids & related structures**	Iso-diabolic acids & related structures***	References
Fervidicola ferrireducens DSM 21121	Bacillota; Clostridia; Thermosediminibacterales; Thermosediminibacteraceae	Thermophilic, heterotroph, anaerobic	geothermal waters; Ogg, C.D., and Patel, B.K.C. "Fervidicola ferrireducens gen. nov., sp. nov., a thermophilic anaerobic bacterium from geothermal waters of the Great Int. J. Syst. Evol. Microbiol. (2009) 59:1100-1107.	yes	yes	no	nd	nd	nd	nd	nd	iC15:0; iC17:0; C16:0; aiC15:0;C15:0; iC17:0-DMA; iC17:0-NGA;-C16:0-DMA; iC15:0-DMA;C16:0-GMA; C17:0; iC16:0; C18:0; C14:0; aiC17:0;C16:1∆9; C15:0-DMA; i. 1-OH C17:0; 1-OH C16:0; i. C15:0-NGA; C17:0-NGA; iC13:0; C17:0 -DMA; C15:0-NGA; iC14:0 ; iC16:0-DMA; i1-OH C15:0; aiC17:0-DMA; aiC15:0-DMA; C18:1∆9; aiC17:0-NGA; C16:1 -NGA; C16:1-DMA; C18:0-DMA	C30:0 (13,16-diMe C28:0), 13-Me C28:0 diFaMe	Sahonero-Canavesi et al., 2022; Bale et al., 2025, This study
Thermoanaerobacter wiegelii DSM 10319	Bacillota; Clostridia; Thermoanaerobacterales; Thermoanaerobacteraceae	Thermophilic, heterotroph, anaerobic	freshwater pool geothermally heated; Cook, G.M., Rainey, F.A., Patel, B.K., and Morgan, H.W. "Characterization of a new obligately anaerobic thermophile, Thermoanaerobacter wiegelii sp. nov." Int. J. Syst. Bacteriol. (1996) 46:123-127.	yes	yes	yes	nd	nd	nd	nd	nd	iC15:0; i1-OH C15:0; i1-OH C17:0; iC17:0; iC15:0-DMA; iC17:0-DMA; iC17:0-NGA; ai1-OH C17:0; aiC15:0; aiC17:0; C16:0-DMA; C14:0 C16:0;iC15:0-NGA; aiC17:0-NGA; iC13:0	C30:0	Sahonero-Canavesi et al., 2022; Bale et al., 2025, This study
Caldanaerobacter subterraneus DSM 15729	Bacillota; Clostridia; Thermoanaerobacterales; Thermoanaerobacteraceae	Thermophilic, heterotroph, anaerobic	oilfield water; Fardeau, M.L., Magot, M., Patel, B.K., Thomas, P., Garcia, J.L., and Ollivier, B. "Thermoanaerobacter subterraneus sp. nov., a novel thermophile isolated from oilfield water." Int. J. Syst. Evol. Microbiol. (2000) 50:2141-2149.	yes	yes	yes	nd	nd	nd	nd	nd	iC15:0; i1-OH C15:0; i1-OH C17:0; iC17:0; 1-OH C16:0; ai1-OH C17:0; aiC15:0; C14:0; C32:0 WX (C15/C17); aiC17:0; iC17:0-NGA; iC13:0; C16:0; i. 1-OH C16:0; C30:0 WX (C15/C15); iC15:0-NGA; C18:0	C30:0; ω-OH, 13,16-diMe C30:0	Sahonero-Canavesi et al., 2022; Bale et al., 2025, This study
Moorella thermoacetica DSM 12797	Bacillota; Clostridia; Neomorellales; Neomoorellaceae	heterotroph and autotroph (acetogen), anaerobic	Egypt, soil; Collins, M.D., Lawson, P.A., Willems, A., Cordoba, J.J., Fernandez-Garayzabal, J., Garcia, P., Cai, J., Hippe, H., and Farrow, J.A.E. "The phylogeny of the genus Clostridium: proposal of five new genera and eleven new species combinations." Int. J. Syst.Bacteriol. (1994) 44(4):812-826.	yes	yes	yes	nd	nd	nd	nd	nd	iC15:0; iC17:0; iC17:0-NGA; C16:0; iC15:0-NGA; iC15:0-DMA; C16;0-NGA; DiMeC16:0-DMA; 8-Me iC15:0; 8-Me iC15:0-DMA; 8-Me C16:0-DMA; C16:0-DMA; i1-OH C15:0; 8-Me C16:0; DiMe C16:0; C14:0; C31:0 (C15/C16) DGE;	C30:0 ; C32:0-NGA	Sahonero-Canavesi et al., 2022; Bale et al., 2025, This study
Caldicellulosiruptor owensensis DSM 13100	Bacillota; Bacillota incertae sedis; Caldicellulosiruptorales; Caldicellulosiruptoraceae	Thermophilic, heterotroph, anaerobic	Sediment lake; Huang, C.Y., Patel, B.K., Mah, R.A., and Baresi, L. "Caldicellulosiruptor owensensis sp. nov., an anaerobic, extremely thermophilic, xylanolytic bacterium." Int. J. Syst. Bacteriol. (1998) 48:91-97.	yes	yes	no	nd	nd	nd	nd	nd	iC17:0, C16:0, iC15:0, iC17:0-DMA, iC15:0-DMA; 1-OH C15:0, 1-OHC16:0, 1-OH C17:0, C16:0 DMA, C18:0; C14:0; 1-OH C14:0; C16:0 1-MGE; iC16:0	C34:0, 15-Me C32:0 diFAME	Sahonero-Canavesi et al., 2022; Bale et al., 2025, This study
Keratinibaculum paraultunense DSM 26752	Bacillota; Tissierellia; Tissierellales; Tepidimicrobiaceae	Anaerobic, heterotrophic & thermophilic	grassy marshlands ; Huang, Y., Sun, Y., Ma, S., Chen, L., Zhang, H., and Deng, Y. "Isolation and characterization of Keratinibaculum paraultunense gen. nov., sp. nov., a novel thermophilic, anaerobic bacterium with keratinolytic activity." FEMS Microbiol. Lett. (2013) 345:56-63.	yes	yes	yes	nd	brGDGT analogs (Table 3)	PG brGDGT analogs (Table 3)	nd	nd	iC15:0; iC15:0-DMA; C14:0; C16:0-DMA; C14:0-DMA; C16:0-DMA;C18:0; iC17:0; iC17:0-DMA; C18:1; C18:0-DMA; iC15:1 1-MGE	C30:0 ; C30:0-DMA	This study
Sporanaerobacter acetigenes DSM 13106	Bacillota; Tissierellia; Tissierellales; Sporanaerobacteraceae	Anaerobic and heterotrohic, moderately thermophilic	Anaerobic sludge; Hernandez-Eugenio, G., Fardeau, M.-L., Cayol, J.-L., Patel, B.K.C., Thomas, P., Macarie, H., Garcia, J.-L., and Ollivier, B. "Sporanaerobacter acetigenes gen. nov., a novel acetogenic, facultatively sulfur-reducing bacterium." Int. J. Syst. Evol. Microbiol. (2002) 52:1217-1223.	yes	yes	yes	nd	brGDGT analogs (Table 3)	PG brGDGT analogs (Table 3)	nd	nd	iC15 FA; iC15:0 DMA; C16:0; C18:0; iB-OH C17:0; i B-OH C15:0; C16:0 DMA; 1-OH C18:0 + C18:0 DMA; iC15 1-MGE; C14:0; C18:1; C18:0 1-MGE	C30:0 ; C30:0-DMA	This study
*protein homology search as described in Sahonero-Canavesi et al., 2022 and this study
nd = refers to lack of detection of canonical brGDGTs or brGDGT analogs (see main text for details)
**types listed in decreasing order of %. only if %>0.2%. DMA= dimethylacetals derived from plasmalogens or also called vinyl (alkenyl) ethers. MGE= monoglycerol ethers; MGFA are monoalkyl glycerol fatty amides; WX are wax esters; DiMe, dimethyl; DGE, dialkylglycerol ethers; Me, methyl; FAME, fatty acid methyl ester, NGA, N-glycerylalkyl amine
Gmm refers to glycerol monoalkyl glycerol tetraether methylase Gmm (Garcia et al., 2024). Blast was done with the query X802_00110, AJC70772.1 of T. guaymanensis with the cut-off mentioned in Sahonero-Canavesi et al., 2022
PG = phosphatidylglycerol
*** all iso-diabolic acids and related structures are listed here with independence of their relative abundance

## Sheet: Supplementary Table 2
Supplementary Table 2. Overview of the taxonomic distribution of the co-occurrence of the membrane spanning lipid synthase (Mss) and glycerol ester reductase (Ger) coding gene homologs (see material and methods for search criteria) distributed across the genomes of bacterial class and families (see Table 2 for an overview)
Class	Family	Tax ID	Description (species Hit)
Bacillales	Paenibacillacea	44249	Bacteria;Bacillati;Bacillota;Bacilli;Bacillales;Paenibacillaceae;Paenibacillus
		414771	Bacteria;Bacillati;Bacillota;Bacilli;Bacillales;Paenibacillaceae;Paenibacillus;Paenibacillus_donghaensis
		2834413	Bacteria;Bacillati;Bacillota;Bacilli;Bacillales;Paenibacillaceae;Paenibacillus;Paenibacillus_sinensis
		2834466	Bacteria;Bacillati;Bacillota;Bacilli;Bacillales;Paenibacillaceae;Paenibacillus;Paenibacillus_sp._CGMCC_1.18879
		2003592	Bacteria;Bacillati;Bacillota;Bacilli;Bacillales;Paenibacillaceae;Paenibacillaceae_bacterium
	Lactobacillales	1352	Bacteria;Bacillati;Bacillota;Bacilli;Lactobacillales;Enterococcaceae;Enterococcus;Enterococcus_faecium
Clostridia	Caldicoprobacteracea	699281	Bacteria;Bacillati;Bacillota;Clostridia;Caldicoprobacterales;Caldicoprobacteraceae;Caldicoprobacter;Caldicoprobacter_algeriensis
		1170224	Bacteria;Bacillati;Bacillota;Clostridia;Caldicoprobacterales;Caldicoprobacteraceae;Caldicoprobacter;Caldicoprobacter_guelmensis
	Xylanivirgacea	2496273	Bacteria;Bacillati;Bacillota;Clostridia;Caldicoprobacterales;Xylanivirgaceae;Xylanivirga;Xylanivirga_thermophila
	Candidatus	3082383	Bacteria;Bacillati;Bacillota;Clostridia;Candidatus_Darwinibacteriales;Candidatus_Darwinibacteriaceae;Candidatus_Darwinibacter;Candidatus_Darwinibacter_acetoxidans
	Christensenellaceae	270498	Bacteria;Bacillati;Bacillota;Clostridia;Christensenellales;Christensenellaceae;Christensenella;Christensenella_hongkongensis
		1851429	Bacteria;Bacillati;Bacillota;Clostridia;Christensenellales;Christensenellaceae;Christensenella;Christensenella_intestinihominis
		1805714	Bacteria;Bacillati;Bacillota;Clostridia;Christensenellales;Christensenellaceae;Christensenella;Christensenella_massiliensis
		626937	Bacteria;Bacillati;Bacillota;Clostridia;Christensenellales;Christensenellaceae;Christensenella;Christensenella_minuta
		2763033	Bacteria;Bacillati;Bacillota;Clostridia;Christensenellales;Christensenellaceae;Christensenella;Christensenella_tenuis
		1816678	Bacteria;Bacillati;Bacillota;Clostridia;Christensenellales;Christensenellaceae;Christensenella;Christensenella_timonensis
		1935934	Bacteria;Bacillati;Bacillota;Clostridia;Christensenellales;Christensenellaceae;Christensenella;Christensenella_sp.
		1545742	Bacteria;Bacillati;Bacillota;Clostridia;Christensenellales;Christensenellaceae;Christensenella;uncultured_Christensenella_sp.
		2763655	Bacteria;Bacillati;Bacillota;Clostridia;Christensenellales;Christensenellaceae;Gehongia;Gehongia_tenuis
		2763656	Bacteria;Bacillati;Bacillota;Clostridia;Christensenellales;Christensenellaceae;Guopingia;Guopingia_tenuis
		3048883	Bacteria;Bacillati;Bacillota;Clostridia;Christensenellales;Christensenellaceae;Candidatus_Spyradocola;Candidatus_Spyradocola_sp.
		2054177	Bacteria;Bacillati;Bacillota;Clostridia;Christensenellales;Christensenellaceae;Christensenellaceae_bacterium
		3083246	Bacteria;Bacillati;Bacillota;Clostridia;Christensenellales;Christensenellales_bacterium
	Acutalibacteraceae	3082771	Bacteria;Bacillati;Bacillota;Clostridia;Eubacteriales;Acutalibacteraceae;none;none
		1796620	Bacteria;Bacillati;Bacillota;Clostridia;Eubacteriales;Acutalibacteraceae;Acutalibacter;Acutalibacter_muris
		2838416	Bacteria;Bacillati;Bacillota;Clostridia;Eubacteriales;Acutalibacteraceae;Acutalibacter;Candidatus_Acutalibacter_ornithocaccae
		2838417	Bacteria;Bacillati;Bacillota;Clostridia;Eubacteriales;Acutalibacteraceae;Acutalibacter;Candidatus_Acutalibacter_pullicola
		2838419	Bacteria;Bacillati;Bacillota;Clostridia;Eubacteriales;Acutalibacteraceae;Acutalibacter;Candidatus_Acutalibacter_stercoravium
		1918636	Bacteria;Bacillati;Bacillota;Clostridia;Eubacteriales;Acutalibacteraceae;Acutalibacter;Acutalibacter_sp.
		2320081	Bacteria;Bacillati;Bacillota;Clostridia;Eubacteriales;Acutalibacteraceae;Acutalibacter;Acutalibacter_sp._1XD8-33
		2320852	Bacteria;Bacillati;Bacillota;Clostridia;Eubacteriales;Acutalibacteraceae;Acutalibacter;Acutalibacter_sp._1XD8-36
		3112622	Bacteria;Bacillati;Bacillota;Clostridia;Eubacteriales;Acutalibacteraceae;Acutalibacter;Acutalibacter_sp._JLR.KK004
		2983399	Bacteria;Bacillati;Bacillota;Clostridia;Eubacteriales;Acutalibacteraceae;Acutalibacter;Acutalibacter_sp._LFL-21
		1673717	Bacteria;Bacillati;Bacillota;Clostridia;Eubacteriales;Acutalibacteraceae;Anaeromassilibacillus;Anaeromassilibacillus_senegalensis
		2576756	Bacteria;Bacillati;Bacillota;Clostridia;Eubacteriales;Acutalibacteraceae;Caproicibacter;Caproicibacter_fermentans
		3110227	Bacteria;Bacillati;Bacillota;Clostridia;Eubacteriales;Acutalibacteraceae;Caproicibacter;Caproicibacter_sp._BJN0012
		2820301	Bacteria;Bacillati;Bacillota;Clostridia;Eubacteriales;Acutalibacteraceae;Caproiciproducens;Caproiciproducens_faecalis
		642589	Bacteria;Bacillati;Bacillota;Clostridia;Eubacteriales;Acutalibacteraceae;Caproiciproducens;Caproiciproducens_galactitolivorans
		1954376	Bacteria;Bacillati;Bacillota;Clostridia;Eubacteriales;Acutalibacteraceae;Caproiciproducens;Caproiciproducens_sp.
		2841527	Bacteria;Bacillati;Bacillota;Clostridia;Eubacteriales;Acutalibacteraceae;Caproiciproducens;Caproiciproducens_sp._MSJ-32
		2507162	Bacteria;Bacillati;Bacillota;Clostridia;Eubacteriales;Acutalibacteraceae;Caproiciproducens;Caproiciproducens_sp._NJN-50
		3077420	Bacteria;Bacillati;Bacillota;Clostridia;Eubacteriales;Acutalibacteraceae;Acutalibacteraceae_bacterium;none
	Beduinellaceae	1852363	Bacteria;Bacillati;Bacillota;Clostridia;Eubacteriales;Beduinellaceae;Beduinella;Beduinella_massiliensis
	Butyricicoccaceae	2841509	Bacteria;Bacillati;Bacillota;Clostridia;Eubacteriales;Butyricicoccaceae;Butyricicoccus;Butyricicoccus_intestinisimiae
		1945634	Bacteria;Bacillati;Bacillota;Clostridia;Eubacteriales;Butyricicoccaceae;Butyricicoccus;Butyricicoccus_porcorum
		501571	Bacteria;Bacillati;Bacillota;Clostridia;Eubacteriales;Butyricicoccaceae;Butyricicoccus;Butyricicoccus_pullicaecorum
		1203606	Bacteria;Bacillati;Bacillota;Clostridia;Eubacteriales;Butyricicoccaceae;Butyricicoccus;Butyricicoccus_pullicaecorum_1.2
		1121128	Bacteria;Bacillati;Bacillota;Clostridia;Eubacteriales;Butyricicoccaceae;Butyricicoccus;Butyricicoccus_pullicaecorum_DSM_23266
		2049021	Bacteria;Bacillati;Bacillota;Clostridia;Eubacteriales;Butyricicoccaceae;Butyricicoccus;Butyricicoccus_sp.
		2320083	Bacteria;Bacillati;Bacillota;Clostridia;Eubacteriales;Butyricicoccaceae;Butyricicoccus;Butyricicoccus_sp._1XD8-22
	Clostridiaceae	1766203	Bacteria;Bacillati;Bacillota;Clostridia;Eubacteriales;Clostridiaceae;Abyssisolibacter;Abyssisolibacter_fermentans
		2683194	Bacteria;Bacillati;Bacillota;Clostridia;Eubacteriales;Clostridiaceae;Anaeromonas;Anaeromonas_gelatinilytica
		857293	Bacteria;Bacillati;Bacillota;Clostridia;Eubacteriales;Clostridiaceae;Caloramator;Caloramator_australicus_RC3
		29344	Bacteria;Bacillati;Bacillota;Clostridia;Eubacteriales;Clostridiaceae;Caloramator;Caloramator_fervidus
		53342	Bacteria;Bacillati;Bacillota;Clostridia;Eubacteriales;Clostridiaceae;Caloramator;Caloramator_proteoclasticus
		1121262	Bacteria;Bacillati;Bacillota;Clostridia;Eubacteriales;Clostridiaceae;Caloramator;Caloramator_proteoclasticus_DSM_10124
		1147123	Bacteria;Bacillati;Bacillota;Clostridia;Eubacteriales;Clostridiaceae;Caloramator;Caloramator_quimbayensis
		1871330	Bacteria;Bacillati;Bacillota;Clostridia;Eubacteriales;Clostridiaceae;Caloramator;Caloramator_sp.
		1031288	Bacteria;Bacillati;Bacillota;Clostridia;Eubacteriales;Clostridiaceae;Caloramator;Caloramator_sp._ALD01
		3062777	Bacteria;Bacillati;Bacillota;Clostridia;Eubacteriales;Clostridiaceae;Caloramator;Caloramator_sp._CAR-1
		2576307	Bacteria;Bacillati;Bacillota;Clostridia;Eubacteriales;Clostridiaceae;Caloramator;Caloramator_sp._E03
		1485	Bacteria;Bacillati;Bacillota;Clostridia;Eubacteriales;Clostridiaceae;Clostridium;none
		76489	Bacteria;Bacillati;Bacillota;Clostridia;Eubacteriales;Clostridiaceae;Clostridium;Clostridium_acetireducens
		1121290	Bacteria;Bacillati;Bacillota;Clostridia;Eubacteriales;Clostridiaceae;Clostridium;Clostridium_acetireducens_DSM_10703
		1488	Bacteria;Bacillati;Bacillota;Clostridia;Eubacteriales;Clostridiaceae;Clostridium;Clostridium_acetobutylicum
		272562	Bacteria;Bacillati;Bacillota;Clostridia;Eubacteriales;Clostridiaceae;Clostridium;Clostridium_acetobutylicum_ATCC_824
		991791	Bacteria;Bacillati;Bacillota;Clostridia;Eubacteriales;Clostridiaceae;Clostridium;Clostridium_acetobutylicum_DSM_1731
		863638	Bacteria;Bacillati;Bacillota;Clostridia;Eubacteriales;Clostridiaceae;Clostridium;Clostridium_acetobutylicum_EA_2018
		91624	Bacteria;Bacillati;Bacillota;Clostridia;Eubacteriales;Clostridiaceae;Clostridium;Clostridium_acidisoli
		1121291	Bacteria;Bacillati;Bacillota;Clostridia;Eubacteriales;Clostridiaceae;Clostridium;Clostridium_acidisoli_DSM_12555
		339861	Bacteria;Bacillati;Bacillota;Clostridia;Eubacteriales;Clostridiaceae;Clostridium;Clostridium_aciditolerans
		338193	Bacteria;Bacillati;Bacillota;Clostridia;Eubacteriales;Clostridiaceae;Clostridium;Clostridium_aestuarii
		91623	Bacteria;Bacillati;Bacillota;Clostridia;Eubacteriales;Clostridiaceae;Clostridium;Clostridium_akagii
		1121293	Bacteria;Bacillati;Bacillota;Clostridia;Eubacteriales;Clostridiaceae;Clostridium;Clostridium_akagii_DSM_12554
		37659	Bacteria;Bacillati;Bacillota;Clostridia;Eubacteriales;Clostridiaceae;Clostridium;Clostridium_algidicarnis
		1121295	Bacteria;Bacillati;Bacillota;Clostridia;Eubacteriales;Clostridiaceae;Clostridium;Clostridium_algidicarnis_DSM_15099
		1472040	Bacteria;Bacillati;Bacillota;Clostridia;Eubacteriales;Clostridiaceae;Clostridium;Clostridium_algifaecis
		1499689	Bacteria;Bacillati;Bacillota;Clostridia;Eubacteriales;Clostridiaceae;Clostridium;Clostridium_amazonitimonense
		33953	Bacteria;Bacillati;Bacillota;Clostridia;Eubacteriales;Clostridiaceae;Clostridium;Clostridium_aminobutyricum
		1121298	Bacteria;Bacillati;Bacillota;Clostridia;Eubacteriales;Clostridiaceae;Clostridium;Clostridium_amylolyticum
		1137848	Bacteria;Bacillati;Bacillota;Clostridia;Eubacteriales;Clostridiaceae;Clostridium;Clostridium_arbusti
		545243	Bacteria;Bacillati;Bacillota;Clostridia;Eubacteriales;Clostridiaceae;Clostridium;Clostridium_arbusti_SL206
		29341	Bacteria;Bacillati;Bacillota;Clostridia;Eubacteriales;Clostridiaceae;Clostridium;Clostridium_argentinense
		1418104	Bacteria;Bacillati;Bacillota;Clostridia;Eubacteriales;Clostridiaceae;Clostridium;Clostridium_argentinense_CDC_2741
		2836848	Bacteria;Bacillati;Bacillota;Clostridia;Eubacteriales;Clostridiaceae;Clostridium;Clostridium_aromativorans
		84023	Bacteria;Bacillati;Bacillota;Clostridia;Eubacteriales;Clostridiaceae;Clostridium;Clostridium_autoethanogenum
		1341692	Bacteria;Bacillati;Bacillota;Clostridia;Eubacteriales;Clostridiaceae;Clostridium;Clostridium_autoethanogenum_DSM_10061
		1561	Bacteria;Bacillati;Bacillota;Clostridia;Eubacteriales;Clostridiaceae;Clostridium;Clostridium_baratii
		1415775	Bacteria;Bacillati;Bacillota;Clostridia;Eubacteriales;Clostridiaceae;Clostridium;Clostridium_baratii_str._Sullivan
		1491	Bacteria;Bacillati;Bacillota;Clostridia;Eubacteriales;Clostridiaceae;Clostridium;Clostridium_botulinum
		36826	Bacteria;Bacillati;Bacillota;Clostridia;Eubacteriales;Clostridiaceae;Clostridium;Clostridium_botulinum_A
		441770	Bacteria;Bacillati;Bacillota;Clostridia;Eubacteriales;Clostridiaceae;Clostridium;Clostridium_botulinum_A_str._ATCC_19397
		413999	Bacteria;Bacillati;Bacillota;Clostridia;Eubacteriales;Clostridiaceae;Clostridium;Clostridium_botulinum_A_str._ATCC_3502
		441771	Bacteria;Bacillati;Bacillota;Clostridia;Eubacteriales;Clostridiaceae;Clostridium;Clostridium_botulinum_A_str._Hall
		536232	Bacteria;Bacillati;Bacillota;Clostridia;Eubacteriales;Clostridiaceae;Clostridium;Clostridium_botulinum_A2_str._Kyoto
		498214	Bacteria;Bacillati;Bacillota;Clostridia;Eubacteriales;Clostridiaceae;Clostridium;Clostridium_botulinum_A3_str._Loch_Maree
		1378091	Bacteria;Bacillati;Bacillota;Clostridia;Eubacteriales;Clostridiaceae;Clostridium;Clostridium_botulinum_A2_117
		1379740	Bacteria;Bacillati;Bacillota;Clostridia;Eubacteriales;Clostridiaceae;Clostridium;Clostridium_botulinum_A2B3_87
		1379738	Bacteria;Bacillati;Bacillota;Clostridia;Eubacteriales;Clostridiaceae;Clostridium;Clostridium_botulinum_A2B7_92
		1248417	Bacteria;Bacillati;Bacillota;Clostridia;Eubacteriales;Clostridiaceae;Clostridium;Clostridium_botulinum_Af84
		1407017	Bacteria;Bacillati;Bacillota;Clostridia;Eubacteriales;Clostridiaceae;Clostridium;Clostridium_botulinum_B_str._Osaka05
		498213	Bacteria;Bacillati;Bacillota;Clostridia;Eubacteriales;Clostridiaceae;Clostridium;Clostridium_botulinum_B1_str._Okra
		515621	Bacteria;Bacillati;Bacillota;Clostridia;Eubacteriales;Clostridiaceae;Clostridium;Clostridium_botulinum_Ba4_str._657
		1379272	Bacteria;Bacillati;Bacillota;Clostridia;Eubacteriales;Clostridiaceae;Clostridium;Clostridium_botulinum_B2_128
		1379278	Bacteria;Bacillati;Bacillota;Clostridia;Eubacteriales;Clostridiaceae;Clostridium;Clostridium_botulinum_B2_267
		1379277	Bacteria;Bacillati;Bacillota;Clostridia;Eubacteriales;Clostridiaceae;Clostridium;Clostridium_botulinum_B2_275
		1379273	Bacteria;Bacillati;Bacillota;Clostridia;Eubacteriales;Clostridiaceae;Clostridium;Clostridium_botulinum_B2_331
		1379737	Bacteria;Bacillati;Bacillota;Clostridia;Eubacteriales;Clostridiaceae;Clostridium;Clostridium_botulinum_B2_433
		1379739	Bacteria;Bacillati;Bacillota;Clostridia;Eubacteriales;Clostridiaceae;Clostridium;Clostridium_botulinum_B2_450
		445336	Bacteria;Bacillati;Bacillota;Clostridia;Eubacteriales;Clostridiaceae;Clostridium;Clostridium_botulinum_Bf
		1435054	Bacteria;Bacillati;Bacillota;Clostridia;Eubacteriales;Clostridiaceae;Clostridium;Clostridium_botulinum_CDC54085
		1408283	Bacteria;Bacillati;Bacillota;Clostridia;Eubacteriales;Clostridiaceae;Clostridium;Clostridium_botulinum_CDC_1436
		1408285	Bacteria;Bacillati;Bacillota;Clostridia;Eubacteriales;Clostridiaceae;Clostridium;Clostridium_botulinum_CDC_297
		1232188	Bacteria;Bacillati;Bacillota;Clostridia;Eubacteriales;Clostridiaceae;Clostridium;Clostridium_botulinum_CFSAN001628
		758678	Bacteria;Bacillati;Bacillota;Clostridia;Eubacteriales;Clostridiaceae;Clostridium;Clostridium_botulinum_F_str._230613
		441772	Bacteria;Bacillati;Bacillota;Clostridia;Eubacteriales;Clostridiaceae;Clostridium;Clostridium_botulinum_F_str._Langeland
		1379741	Bacteria;Bacillati;Bacillota;Clostridia;Eubacteriales;Clostridiaceae;Clostridium;Clostridium_botulinum_F_357
		941968	Bacteria;Bacillati;Bacillota;Clostridia;Eubacteriales;Clostridiaceae;Clostridium;Clostridium_botulinum_H04402_065
		445335	Bacteria;Bacillati;Bacillota;Clostridia;Eubacteriales;Clostridiaceae;Clostridium;Clostridium_botulinum_NCTC_2916
		1408284	Bacteria;Bacillati;Bacillota;Clostridia;Eubacteriales;Clostridiaceae;Clostridium;Clostridium_botulinum_Prevot_594
		2999072	Bacteria;Bacillati;Bacillota;Clostridia;Eubacteriales;Clostridiaceae;Clostridium;Clostridium_brassicae
		2991837	Bacteria;Bacillati;Bacillota;Clostridia;Eubacteriales;Clostridiaceae;Clostridium;Clostridium_butanoliproducens
		1529	Bacteria;Bacillati;Bacillota;Clostridia;Eubacteriales;Clostridiaceae;Clostridium;Clostridium_cadaveris
		1280692	Bacteria;Bacillati;Bacillota;Clostridia;Eubacteriales;Clostridiaceae;Clostridium;Clostridium_cadaveris_AGR2141
		217159	Bacteria;Bacillati;Bacillota;Clostridia;Eubacteriales;Clostridiaceae;Clostridium;Clostridium_carboxidivorans
		536227	Bacteria;Bacillati;Bacillota;Clostridia;Eubacteriales;Clostridiaceae;Clostridium;Clostridium_carboxidivorans_P7
		349931	Bacteria;Bacillati;Bacillota;Clostridia;Eubacteriales;Clostridiaceae;Clostridium;Clostridium_cavendishii
		1121302	Bacteria;Bacillati;Bacillota;Clostridia;Eubacteriales;Clostridiaceae;Clostridium;Clostridium_cavendishii_DSM_21758
		36834	Bacteria;Bacillati;Bacillota;Clostridia;Eubacteriales;Clostridiaceae;Clostridium;Clostridium_celatum
		545697	Bacteria;Bacillati;Bacillota;Clostridia;Eubacteriales;Clostridiaceae;Clostridium;Clostridium_celatum_DSM_1785
		2762247	Bacteria;Bacillati;Bacillota;Clostridia;Eubacteriales;Clostridiaceae;Clostridium;Clostridium_cibarium
		1494	Bacteria;Bacillati;Bacillota;Clostridia;Eubacteriales;Clostridiaceae;Clostridium;Clostridium_cochlearium
		1121305	Bacteria;Bacillati;Bacillota;Clostridia;Eubacteriales;Clostridiaceae;Clostridium;Clostridium_colicanis_DSM_13634
		29357	Bacteria;Bacillati;Bacillota;Clostridia;Eubacteriales;Clostridiaceae;Clostridium;Clostridium_collagenovorans
		1121306	Bacteria;Bacillati;Bacillota;Clostridia;Eubacteriales;Clostridiaceae;Clostridium;Clostridium_collagenovorans_DSM_3089
		39481	Bacteria;Bacillati;Bacillota;Clostridia;Eubacteriales;Clostridiaceae;Clostridium;Clostridium_combesii
		1705578	Bacteria;Bacillati;Bacillota;Clostridia;Eubacteriales;Clostridiaceae;Clostridium;Clostridium_coskatii
		2548455	Bacteria;Bacillati;Bacillota;Clostridia;Eubacteriales;Clostridiaceae;Clostridium;Clostridium_cuniculi
		84024	Bacteria;Bacillati;Bacillota;Clostridia;Eubacteriales;Clostridiaceae;Clostridium;Clostridium_disporicum
		332101	Bacteria;Bacillati;Bacillota;Clostridia;Eubacteriales;Clostridiaceae;Clostridium;Clostridium_drakei
		238834	Bacteria;Bacillati;Bacillota;Clostridia;Eubacteriales;Clostridiaceae;Clostridium;Clostridium_estertheticum
		2762223	Bacteria;Bacillati;Bacillota;Clostridia;Eubacteriales;Clostridiaceae;Clostridium;Clostridium_faecium
		1533	Bacteria;Bacillati;Bacillota;Clostridia;Eubacteriales;Clostridiaceae;Clostridium;Clostridium_fallax
		36839	Bacteria;Bacillati;Bacillota;Clostridia;Eubacteriales;Clostridiaceae;Clostridium;Clostridium_felsineum
		1121310	Bacteria;Bacillati;Bacillota;Clostridia;Eubacteriales;Clostridiaceae;Clostridium;Clostridium_felsineum_DSM_794
		2068654	Bacteria;Bacillati;Bacillota;Clostridia;Eubacteriales;Clostridiaceae;Clostridium;Clostridium_fermenticellae
		84698	Bacteria;Bacillati;Bacillota;Clostridia;Eubacteriales;Clostridiaceae;Clostridium;Clostridium_frigidicarnis
		312089	Bacteria;Bacillati;Bacillota;Clostridia;Eubacteriales;Clostridiaceae;Clostridium;Clostridium_ganghwense
		40575	Bacteria;Bacillati;Bacillota;Clostridia;Eubacteriales;Clostridiaceae;Clostridium;Clostridium_grantii
		1121316	Bacteria;Bacillati;Bacillota;Clostridia;Eubacteriales;Clostridiaceae;Clostridium;Clostridium_grantii_DSM_8605
		1662055	Bacteria;Bacillati;Bacillota;Clostridia;Eubacteriales;Clostridiaceae;Clostridium;Clostridium_guangxiense
		2763036	Bacteria;Bacillati;Bacillota;Clostridia;Eubacteriales;Clostridiaceae;Clostridium;Clostridium_hominis
		36844	Bacteria;Bacillati;Bacillota;Clostridia;Eubacteriales;Clostridiaceae;Clostridium;Clostridium_homopropionicum
		1121318	Bacteria;Bacillati;Bacillota;Clostridia;Eubacteriales;Clostridiaceae;Clostridium;Clostridium_homopropionicum_DSM_5847
		349933	Bacteria;Bacillati;Bacillota;Clostridia;Eubacteriales;Clostridiaceae;Clostridium;Clostridium_hydrogeniformans
		1121319	Bacteria;Bacillati;Bacillota;Clostridia;Eubacteriales;Clostridiaceae;Clostridium;Clostridium_hydrogeniformans_DSM_21757
		2855764	Bacteria;Bacillati;Bacillota;Clostridia;Eubacteriales;Clostridiaceae;Clostridium;Clostridium_hydrogenum
		1470356	Bacteria;Bacillati;Bacillota;Clostridia;Eubacteriales;Clostridiaceae;Clostridium;Clostridium_ihumii
		1211817	Bacteria;Bacillati;Bacillota;Clostridia;Eubacteriales;Clostridiaceae;Clostridium;Clostridium_ihumii_AP5
		36845	Bacteria;Bacillati;Bacillota;Clostridia;Eubacteriales;Clostridiaceae;Clostridium;Clostridium_intestinale
		1294142	Bacteria;Bacillati;Bacillota;Clostridia;Eubacteriales;Clostridiaceae;Clostridium;Clostridium_intestinale_URNW
		1534	Bacteria;Bacillati;Bacillota;Clostridia;Eubacteriales;Clostridiaceae;Clostridium;Clostridium_kluyveri
		431943	Bacteria;Bacillati;Bacillota;Clostridia;Eubacteriales;Clostridiaceae;Clostridium;Clostridium_kluyveri_DSM_555
		583346	Bacteria;Bacillati;Bacillota;Clostridia;Eubacteriales;Clostridiaceae;Clostridium;Clostridium_kluyveri_NBRC_12016
		3240931	Bacteria;Bacillati;Bacillota;Clostridia;Eubacteriales;Clostridiaceae;Clostridium;Clostridium_lapidicellarium
		2763037	Bacteria;Bacillati;Bacillota;Clostridia;Eubacteriales;Clostridiaceae;Clostridium;Clostridium_lentum
		1289519	Bacteria;Bacillati;Bacillota;Clostridia;Eubacteriales;Clostridiaceae;Clostridium;Clostridium_liquoris
		1538	Bacteria;Bacillati;Bacillota;Clostridia;Eubacteriales;Clostridiaceae;Clostridium;Clostridium_ljungdahlii
		748727	Bacteria;Bacillati;Bacillota;Clostridia;Eubacteriales;Clostridiaceae;Clostridium;Clostridium_ljungdahlii_DSM_13528
		319475	Bacteria;Bacillati;Bacillota;Clostridia;Eubacteriales;Clostridiaceae;Clostridium;Clostridium_lundense
		1410653	Bacteria;Bacillati;Bacillota;Clostridia;Eubacteriales;Clostridiaceae;Clostridium;Clostridium_lundense_DSM_17049
		1691940	Bacteria;Bacillati;Bacillota;Clostridia;Eubacteriales;Clostridiaceae;Clostridium;Clostridium_luticellarii
		2320868	Bacteria;Bacillati;Bacillota;Clostridia;Eubacteriales;Clostridiaceae;Clostridium;Clostridium_manihotivorum
		1347366	Bacteria;Bacillati;Bacillota;Clostridia;Eubacteriales;Clostridiaceae;Clostridium;Clostridium_massiliamazoniense
		2841512	Bacteria;Bacillati;Bacillota;Clostridia;Eubacteriales;Clostridiaceae;Clostridium;Clostridium_mobile
		39489	Bacteria;Bacillati;Bacillota;Clostridia;Eubacteriales;Clostridiaceae;Clostridium;Clostridium_moniliforme
		3240932	Bacteria;Bacillati;Bacillota;Clostridia;Eubacteriales;Clostridiaceae;Clostridium;Clostridium_moutaii
		2716538	Bacteria;Bacillati;Bacillota;Clostridia;Eubacteriales;Clostridiaceae;Clostridium;Clostridium_muellerianum
		1728934	Bacteria;Bacillati;Bacillota;Clostridia;Eubacteriales;Clostridiaceae;Clostridium;Clostridium_neuense
		1622073	Bacteria;Bacillati;Bacillota;Clostridia;Eubacteriales;Clostridiaceae;Clostridium;Clostridium_niameyense
		83340	Bacteria;Bacillati;Bacillota;Clostridia;Eubacteriales;Clostridiaceae;Clostridium;Clostridium_nitritogenes
		1543	Bacteria;Bacillati;Bacillota;Clostridia;Eubacteriales;Clostridiaceae;Clostridium;Clostridium_oceanicum
		1604902	Bacteria;Bacillati;Bacillota;Clostridia;Eubacteriales;Clostridiaceae;Clostridium;Clostridium_omnivorum
		29363	Bacteria;Bacillati;Bacillota;Clostridia;Eubacteriales;Clostridiaceae;Clostridium;Clostridium_paraputrificum
		1280689	Bacteria;Bacillati;Bacillota;Clostridia;Eubacteriales;Clostridiaceae;Clostridium;Clostridium_paraputrificum_AGR2156
		2803863	Bacteria;Bacillati;Bacillota;Clostridia;Eubacteriales;Clostridiaceae;Clostridium;Clostridium_paridis
		1501	Bacteria;Bacillati;Bacillota;Clostridia;Eubacteriales;Clostridiaceae;Clostridium;Clostridium_pasteurianum
		86416	Bacteria;Bacillati;Bacillota;Clostridia;Eubacteriales;Clostridiaceae;Clostridium;Clostridium_pasteurianum_BC1
		1262449	Bacteria;Bacillati;Bacillota;Clostridia;Eubacteriales;Clostridiaceae;Clostridium;Clostridium_pasteurianum_DSM_525_=_ATCC_6013
		69208	Bacteria;Bacillati;Bacillota;Clostridia;Eubacteriales;Clostridiaceae;Clostridium;Clostridium_polyendosporum
		132926	Bacteria;Bacillati;Bacillota;Clostridia;Eubacteriales;Clostridiaceae;Clostridium;Clostridium_psychrophilum
		99675	Bacteria;Bacillati;Bacillota;Clostridia;Eubacteriales;Clostridiaceae;Clostridium;Clostridium_putrefaciens
		1353534	Bacteria;Bacillati;Bacillota;Clostridia;Eubacteriales;Clostridiaceae;Clostridium;Clostridium_ragsdalei_P11
		2040295	Bacteria;Bacillati;Bacillota;Clostridia;Eubacteriales;Clostridiaceae;Clostridium;Clostridium_rectalis
		2803861	Bacteria;Bacillati;Bacillota;Clostridia;Eubacteriales;Clostridiaceae;Clostridium;Clostridium_rhizosphaerae
		169679	Bacteria;Bacillati;Bacillota;Clostridia;Eubacteriales;Clostridiaceae;Clostridium;Clostridium_saccharobutylicum
		1345695	Bacteria;Bacillati;Bacillota;Clostridia;Eubacteriales;Clostridiaceae;Clostridium;Clostridium_saccharobutylicum_DSM_13864
		29369	Bacteria;Bacillati;Bacillota;Clostridia;Eubacteriales;Clostridiaceae;Clostridium;Clostridium_sardiniense
		1414720	Bacteria;Bacillati;Bacillota;Clostridia;Eubacteriales;Clostridiaceae;Clostridium;Clostridium_saudiense
		1548	Bacteria;Bacillati;Bacillota;Clostridia;Eubacteriales;Clostridiaceae;Clostridium;Clostridium_scatologenes
		3114879	Bacteria;Bacillati;Bacillota;Clostridia;Eubacteriales;Clostridiaceae;Clostridium;Clostridium_sediminicola
		1465809	Bacteria;Bacillati;Bacillota;Clostridia;Eubacteriales;Clostridiaceae;Clostridium;Clostridium_senegalense
		1033737	Bacteria;Bacillati;Bacillota;Clostridia;Eubacteriales;Clostridiaceae;Clostridium;Clostridium_senegalense_JC122
		2841506	Bacteria;Bacillati;Bacillota;Clostridia;Eubacteriales;Clostridiaceae;Clostridium;Clostridium_simiarum
		1509	Bacteria;Bacillati;Bacillota;Clostridia;Eubacteriales;Clostridiaceae;Clostridium;Clostridium_sporogenes
		471871	Bacteria;Bacillati;Bacillota;Clostridia;Eubacteriales;Clostridiaceae;Clostridium;Clostridium_sporogenes_ATCC_15579
		1075091	Bacteria;Bacillati;Bacillota;Clostridia;Eubacteriales;Clostridiaceae;Clostridium;Clostridium_sporogenes_PA_3679
		1550	Bacteria;Bacillati;Bacillota;Clostridia;Eubacteriales;Clostridiaceae;Clostridium;Clostridium_subterminale
		318464	Bacteria;Bacillati;Bacillota;Clostridia;Eubacteriales;Clostridiaceae;Clostridium;Clostridium_sulfidigenes
		360422	Bacteria;Bacillati;Bacillota;Clostridia;Eubacteriales;Clostridiaceae;Clostridium;Clostridium_tagluense
		420412	Bacteria;Bacillati;Bacillota;Clostridia;Eubacteriales;Clostridiaceae;Clostridium;Clostridium_tepidiprofundi
		1121338	Bacteria;Bacillati;Bacillota;Clostridia;Eubacteriales;Clostridiaceae;Clostridium;Clostridium_tepidiprofundi_DSM_19306
		1962263	Bacteria;Bacillati;Bacillota;Clostridia;Eubacteriales;Clostridiaceae;Clostridium;Clostridium_tepidum
		1513	Bacteria;Bacillati;Bacillota;Clostridia;Eubacteriales;Clostridiaceae;Clostridium;Clostridium_tetani
		1231072	Bacteria;Bacillati;Bacillota;Clostridia;Eubacteriales;Clostridiaceae;Clostridium;Clostridium_tetani_12124569
		1172202	Bacteria;Bacillati;Bacillota;Clostridia;Eubacteriales;Clostridiaceae;Clostridium;Clostridium_tetani_ATCC_454
		1172203	Bacteria;Bacillati;Bacillota;Clostridia;Eubacteriales;Clostridiaceae;Clostridium;Clostridium_tetani_ATCC_9441
		212717	Bacteria;Bacillati;Bacillota;Clostridia;Eubacteriales;Clostridiaceae;Clostridium;Clostridium_tetani_E88
		1553	Bacteria;Bacillati;Bacillota;Clostridia;Eubacteriales;Clostridiaceae;Clostridium;Clostridium_tetanomorphum
		1230342	Bacteria;Bacillati;Bacillota;Clostridia;Eubacteriales;Clostridiaceae;Clostridium;Clostridium_tetanomorphum_DSM_665
		29372	Bacteria;Bacillati;Bacillota;Clostridia;Eubacteriales;Clostridiaceae;Clostridium;Clostridium_thermobutyricum
		1121339	Bacteria;Bacillati;Bacillota;Clostridia;Eubacteriales;Clostridiaceae;Clostridium;Clostridium_thermobutyricum_DSM_4928
		29373	Bacteria;Bacillati;Bacillota;Clostridia;Eubacteriales;Clostridiaceae;Clostridium;Clostridium_thermopalmarium
		1121340	Bacteria;Bacillati;Bacillota;Clostridia;Eubacteriales;Clostridiaceae;Clostridium;Clostridium_thermopalmarium_DSM_5974
		1519	Bacteria;Bacillati;Bacillota;Clostridia;Eubacteriales;Clostridiaceae;Clostridium;Clostridium_tyrobutyricum
		1408889	Bacteria;Bacillati;Bacillota;Clostridia;Eubacteriales;Clostridiaceae;Clostridium;Clostridium_tyrobutyricum_DIVETGP
		1121342	Bacteria;Bacillati;Bacillota;Clostridia;Eubacteriales;Clostridiaceae;Clostridium;Clostridium_tyrobutyricum_DSM_2637_=_ATCC_25755_=_JCM_11008
		1212547	Bacteria;Bacillati;Bacillota;Clostridia;Eubacteriales;Clostridiaceae;Clostridium;Clostridium_tyrobutyricum_UC7086
		119641	Bacteria;Bacillati;Bacillota;Clostridia;Eubacteriales;Clostridiaceae;Clostridium;Clostridium_uliginosum
		2784388	Bacteria;Bacillati;Bacillota;Clostridia;Eubacteriales;Clostridiaceae;Clostridium;Clostridium_vitabionis
		2859781	Bacteria;Bacillati;Bacillota;Clostridia;Eubacteriales;Clostridiaceae;Clostridium;Clostridium_weizhouense
		2614128	Bacteria;Bacillati;Bacillota;Clostridia;Eubacteriales;Clostridiaceae;Clostridium;unclassified_Clostridium
		1506	Bacteria;Bacillati;Bacillota;Clostridia;Eubacteriales;Clostridiaceae;Clostridium;Clostridium_sp.
		3027474	Bacteria;Bacillati;Bacillota;Clostridia;Eubacteriales;Clostridiaceae;Clostridium;Clostridium_sp._'White_wine_YQ'
		1970093	Bacteria;Bacillati;Bacillota;Clostridia;Eubacteriales;Clostridiaceae;Clostridium;Clostridium_sp._001
		2787148	Bacteria;Bacillati;Bacillota;Clostridia;Eubacteriales;Clostridiaceae;Clostridium;Clostridium_sp._1001271B_151109_B4
		2787129	Bacteria;Bacillati;Bacillota;Clostridia;Eubacteriales;Clostridiaceae;Clostridium;Clostridium_sp._1001283B150210_160208_E6
		2768166	Bacteria;Bacillati;Bacillota;Clostridia;Eubacteriales;Clostridiaceae;Clostridium;Clostridium_sp._19966
		1391647	Bacteria;Bacillati;Bacillota;Clostridia;Eubacteriales;Clostridiaceae;Clostridium;Clostridium_sp._Ade.TY
		2292204	Bacteria;Bacillati;Bacillota;Clostridia;Eubacteriales;Clostridiaceae;Clostridium;Clostridium_sp._AF19-22AC
		2293011	Bacteria;Bacillati;Bacillota;Clostridia;Eubacteriales;Clostridiaceae;Clostridium;Clostridium_sp._AF34-10BH
		2293014	Bacteria;Bacillati;Bacillota;Clostridia;Eubacteriales;Clostridiaceae;Clostridium;Clostridium_sp._AF36-18BH
		2293030	Bacteria;Bacillati;Bacillota;Clostridia;Eubacteriales;Clostridiaceae;Clostridium;Clostridium_sp._AM34-9AC
		1676991	Bacteria;Bacillati;Bacillota;Clostridia;Eubacteriales;Clostridiaceae;Clostridium;Clostridium_sp._ATCC_25772
		649724	Bacteria;Bacillati;Bacillota;Clostridia;Eubacteriales;Clostridiaceae;Clostridium;Clostridium_sp._ATCC_BAA-442
		1505062	Bacteria;Bacillati;Bacillota;Clostridia;Eubacteriales;Clostridiaceae;Clostridium;Clostridium_sp._AUH-JLR23
		2212991	Bacteria;Bacillati;Bacillota;Clostridia;Eubacteriales;Clostridiaceae;Clostridium;Clostridium_sp._AWRP
		3236840	Bacteria;Bacillati;Bacillota;Clostridia;Eubacteriales;Clostridiaceae;Clostridium;Clostridium_sp._BJN0013
		349938	Bacteria;Bacillati;Bacillota;Clostridia;Eubacteriales;Clostridiaceae;Clostridium;Clostridium_sp._BL-8
		1155388	Bacteria;Bacillati;Bacillota;Clostridia;Eubacteriales;Clostridiaceae;Clostridium;Clostridium_sp._C1
		1776045	Bacteria;Bacillati;Bacillota;Clostridia;Eubacteriales;Clostridiaceae;Clostridium;Clostridium_sp._C105KSO13
		1776047	Bacteria;Bacillati;Bacillota;Clostridia;Eubacteriales;Clostridiaceae;Clostridium;Clostridium_sp._C105KSO15
		2698831	Bacteria;Bacillati;Bacillota;Clostridia;Eubacteriales;Clostridiaceae;Clostridium;Clostridium_sp._C8-1-8
		1262778	Bacteria;Bacillati;Bacillota;Clostridia;Eubacteriales;Clostridiaceae;Clostridium;Clostridium_sp._CAG:169
		1262780	Bacteria;Bacillati;Bacillota;Clostridia;Eubacteriales;Clostridiaceae;Clostridium;Clostridium_sp._CAG:221
		1262783	Bacteria;Bacillati;Bacillota;Clostridia;Eubacteriales;Clostridiaceae;Clostridium;Clostridium_sp._CAG:242
		1262787	Bacteria;Bacillati;Bacillota;Clostridia;Eubacteriales;Clostridiaceae;Clostridium;Clostridium_sp._CAG:265
		1262814	Bacteria;Bacillati;Bacillota;Clostridia;Eubacteriales;Clostridiaceae;Clostridium;Clostridium_sp._CAG:505
		1262845	Bacteria;Bacillati;Bacillota;Clostridia;Eubacteriales;Clostridiaceae;Clostridium;Clostridium_sp._CAG:91
		2663123	Bacteria;Bacillati;Bacillota;Clostridia;Eubacteriales;Clostridiaceae;Clostridium;Clostridium_sp._cel8
		2843318	Bacteria;Bacillati;Bacillota;Clostridia;Eubacteriales;Clostridiaceae;Clostridium;Clostridium_sp._CF011
		2849865	Bacteria;Bacillati;Bacillota;Clostridia;Eubacteriales;Clostridiaceae;Clostridium;Clostridium_sp._CM027
		2851575	Bacteria;Bacillati;Bacillota;Clostridia;Eubacteriales;Clostridiaceae;Clostridium;Clostridium_sp._CM028
		2016536	Bacteria;Bacillati;Bacillota;Clostridia;Eubacteriales;Clostridiaceae;Clostridium;Clostridium_sp._cpc1
		2052574	Bacteria;Bacillati;Bacillota;Clostridia;Eubacteriales;Clostridiaceae;Clostridium;Clostridium_sp._CT7
		2079002	Bacteria;Bacillati;Bacillota;Clostridia;Eubacteriales;Clostridiaceae;Clostridium;Clostridium_sp._Cult1
		2079003	Bacteria;Bacillati;Bacillota;Clostridia;Eubacteriales;Clostridiaceae;Clostridium;Clostridium_sp._Cult2
		2079004	Bacteria;Bacillati;Bacillota;Clostridia;Eubacteriales;Clostridiaceae;Clostridium;Clostridium_sp._Cult3
		2787140	Bacteria;Bacillati;Bacillota;Clostridia;Eubacteriales;Clostridiaceae;Clostridium;Clostridium_sp._D43t1_170807_H7
		556261	Bacteria;Bacillati;Bacillota;Clostridia;Eubacteriales;Clostridiaceae;Clostridium;Clostridium_sp._D5
		2787101	Bacteria;Bacillati;Bacillota;Clostridia;Eubacteriales;Clostridiaceae;Clostridium;Clostridium_sp._D53t1_180928_C8
		641107	Bacteria;Bacillati;Bacillota;Clostridia;Eubacteriales;Clostridiaceae;Clostridium;Clostridium_sp._DL-VIII
		1761781	Bacteria;Bacillati;Bacillota;Clostridia;Eubacteriales;Clostridiaceae;Clostridium;Clostridium_sp._DSM_8431
		2724076	Bacteria;Bacillati;Bacillota;Clostridia;Eubacteriales;Clostridiaceae;Clostridium;Clostridium_sp._FP1
		2724481	Bacteria;Bacillati;Bacillota;Clostridia;Eubacteriales;Clostridiaceae;Clostridium;Clostridium_sp._FP2
		2571128	Bacteria;Bacillati;Bacillota;Clostridia;Eubacteriales;Clostridiaceae;Clostridium;Clostridium_sp._HBUAS56017
		2004595	Bacteria;Bacillati;Bacillota;Clostridia;Eubacteriales;Clostridiaceae;Clostridium;Clostridium_sp._HV4-5-A1G
		2787098	Bacteria;Bacillati;Bacillota;Clostridia;Eubacteriales;Clostridiaceae;Clostridium;Clostridium_sp._J1101437_171009_A5
		2483110	Bacteria;Bacillati;Bacillota;Clostridia;Eubacteriales;Clostridiaceae;Clostridium;Clostridium_sp._JN-1
		2507159	Bacteria;Bacillati;Bacillota;Clostridia;Eubacteriales;Clostridiaceae;Clostridium;Clostridium_sp._JN-9
		3064705	Bacteria;Bacillati;Bacillota;Clostridia;Eubacteriales;Clostridiaceae;Clostridium;Clostridium_sp._JS66
		2718929	Bacteria;Bacillati;Bacillota;Clostridia;Eubacteriales;Clostridiaceae;Clostridium;Clostridium_sp._K04
		2718936	Bacteria;Bacillati;Bacillota;Clostridia;Eubacteriales;Clostridiaceae;Clostridium;Clostridium_sp._K12(2020)
		2718931	Bacteria;Bacillati;Bacillota;Clostridia;Eubacteriales;Clostridiaceae;Clostridium;Clostridium_sp._K13
		1226325	Bacteria;Bacillati;Bacillota;Clostridia;Eubacteriales;Clostridiaceae;Clostridium;Clostridium_sp._KLE_1755
		1449050	Bacteria;Bacillati;Bacillota;Clostridia;Eubacteriales;Clostridiaceae;Clostridium;Clostridium_sp._KNHs205
		1540257	Bacteria;Bacillati;Bacillota;Clostridia;Eubacteriales;Clostridiaceae;Clostridium;Clostridium_sp._KNHs214
		1550235	Bacteria;Bacillati;Bacillota;Clostridia;Eubacteriales;Clostridiaceae;Clostridium;Clostridium_sp._KNHs216
		1560217	Bacteria;Bacillati;Bacillota;Clostridia;Eubacteriales;Clostridiaceae;Clostridium;Clostridium_sp._L74
		1871020	Bacteria;Bacillati;Bacillota;Clostridia;Eubacteriales;Clostridiaceae;Clostridium;Clostridium_sp._Marseille-P3244
		2942205	Bacteria;Bacillati;Bacillota;Clostridia;Eubacteriales;Clostridiaceae;Clostridium;Clostridium_sp._Marseille-Q2269
		3070996	Bacteria;Bacillati;Bacillota;Clostridia;Eubacteriales;Clostridiaceae;Clostridium;Clostridium_sp._MB40-C1
		3348359	Bacteria;Bacillati;Bacillota;Clostridia;Eubacteriales;Clostridiaceae;Clostridium;Clostridium_sp._MT-132
		3348360	Bacteria;Bacillati;Bacillota;Clostridia;Eubacteriales;Clostridiaceae;Clostridium;Clostridium_sp._MT-14
		2126737	Bacteria;Bacillati;Bacillota;Clostridia;Eubacteriales;Clostridiaceae;Clostridium;Clostridium_sp._NJ4
		2897777	Bacteria;Bacillati;Bacillota;Clostridia;Eubacteriales;Clostridiaceae;Clostridium;Clostridium_sp._NSJ-145
		2763034	Bacteria;Bacillati;Bacillota;Clostridia;Eubacteriales;Clostridiaceae;Clostridium;Clostridium_sp._NSJ-49
		3143188	Bacteria;Bacillati;Bacillota;Clostridia;Eubacteriales;Clostridiaceae;Clostridium;Clostridium_sp._RTP31139st1_H3_RTP31139_211217
		2942483	Bacteria;Bacillati;Bacillota;Clostridia;Eubacteriales;Clostridiaceae;Clostridium;Clostridium_sp._SHJSY1
		2963702	Bacteria;Bacillati;Bacillota;Clostridia;Eubacteriales;Clostridiaceae;Clostridium;Clostridium_sp._SL.3.18
		1042156	Bacteria;Bacillati;Bacillota;Clostridia;Eubacteriales;Clostridiaceae;Clostridium;Clostridium_sp._SY8519
		2293052	Bacteria;Bacillati;Bacillota;Clostridia;Eubacteriales;Clostridiaceae;Clostridium;Clostridium_sp._TF08-15
		1604901	Bacteria;Bacillati;Bacillota;Clostridia;Eubacteriales;Clostridiaceae;Clostridium;Clostridium_sp._TW13
		1946346	Bacteria;Bacillati;Bacillota;Clostridia;Eubacteriales;Clostridiaceae;Clostridium;Clostridium_sp._UBA1056
		1946347	Bacteria;Bacillati;Bacillota;Clostridia;Eubacteriales;Clostridiaceae;Clostridium;Clostridium_sp._UBA1353
		1946352	Bacteria;Bacillati;Bacillota;Clostridia;Eubacteriales;Clostridiaceae;Clostridium;Clostridium_sp._UBA2485
		1946353	Bacteria;Bacillati;Bacillota;Clostridia;Eubacteriales;Clostridiaceae;Clostridium;Clostridium_sp._UBA3061
		1946356	Bacteria;Bacillati;Bacillota;Clostridia;Eubacteriales;Clostridiaceae;Clostridium;Clostridium_sp._UBA3887
		1946360	Bacteria;Bacillati;Bacillota;Clostridia;Eubacteriales;Clostridiaceae;Clostridium;Clostridium_sp._UBA4395
		1946366	Bacteria;Bacillati;Bacillota;Clostridia;Eubacteriales;Clostridiaceae;Clostridium;Clostridium_sp._UBA5119
		1946368	Bacteria;Bacillati;Bacillota;Clostridia;Eubacteriales;Clostridiaceae;Clostridium;Clostridium_sp._UBA5712
		1946369	Bacteria;Bacillati;Bacillota;Clostridia;Eubacteriales;Clostridiaceae;Clostridium;Clostridium_sp._UBA5988
		1946370	Bacteria;Bacillati;Bacillota;Clostridia;Eubacteriales;Clostridiaceae;Clostridium;Clostridium_sp._UBA6640
		1946376	Bacteria;Bacillati;Bacillota;Clostridia;Eubacteriales;Clostridiaceae;Clostridium;Clostridium_sp._UBA7339
		1946377	Bacteria;Bacillati;Bacillota;Clostridia;Eubacteriales;Clostridiaceae;Clostridium;Clostridium_sp._UBA7503
		1946379	Bacteria;Bacillati;Bacillota;Clostridia;Eubacteriales;Clostridiaceae;Clostridium;Clostridium_sp._UBA7791
		1946380	Bacteria;Bacillati;Bacillota;Clostridia;Eubacteriales;Clostridiaceae;Clostridium;Clostridium_sp._UBA871
		3381663	Bacteria;Bacillati;Bacillota;Clostridia;Eubacteriales;Clostridiaceae;Clostridium;Clostridium_sp._WILCCON_0269
		2910679	Bacteria;Bacillati;Bacillota;Clostridia;Eubacteriales;Clostridiaceae;Clostridium;Clostridium_sp._YIM_B02551
		2987703	Bacteria;Bacillati;Bacillota;Clostridia;Eubacteriales;Clostridiaceae;Clostridium;Clostridium_sp._ZS2-4
		59620	Bacteria;Bacillati;Bacillota;Clostridia;Eubacteriales;Clostridiaceae;Clostridium;uncultured_Clostridium_sp.
		1650662	Bacteria;Bacillati;Bacillota;Clostridia;Eubacteriales;Clostridiaceae;Desnuesiella;Desnuesiella_massiliensis
		2841515	Bacteria;Bacillati;Bacillota;Clostridia;Eubacteriales;Clostridiaceae;Falcatimonas;Falcatimonas_sp._MSJ-15
		655338	Bacteria;Bacillati;Bacillota;Clostridia;Eubacteriales;Clostridiaceae;Fervidicella;Fervidicella_metallireducens
		1403537	Bacteria;Bacillati;Bacillota;Clostridia;Eubacteriales;Clostridiaceae;Fervidicella;Fervidicella_metallireducens_AeB
		1380675	Bacteria;Bacillati;Bacillota;Clostridia;Eubacteriales;Clostridiaceae;Haloimpatiens;Haloimpatiens_lingqiaonensis
		1658110	Bacteria;Bacillati;Bacillota;Clostridia;Eubacteriales;Clostridiaceae;Haloimpatiens;Haloimpatiens_massiliensis
		3298609	Bacteria;Bacillati;Bacillota;Clostridia;Eubacteriales;Clostridiaceae;Haloimpatiens;Haloimpatiens_sp._FM7315
		3298610	Bacteria;Bacillati;Bacillota;Clostridia;Eubacteriales;Clostridiaceae;Haloimpatiens;Haloimpatiens_sp._FM7330
		1498	Bacteria;Bacillati;Bacillota;Clostridia;Eubacteriales;Clostridiaceae;Hathewaya;Hathewaya_histolytica
		1536	Bacteria;Bacillati;Bacillota;Clostridia;Eubacteriales;Clostridiaceae;Hathewaya;Hathewaya_limosa
		1964382	Bacteria;Bacillati;Bacillota;Clostridia;Eubacteriales;Clostridiaceae;Hathewaya;Hathewaya_massiliensis
		2652291	Bacteria;Bacillati;Bacillota;Clostridia;Eubacteriales;Clostridiaceae;Inconstantimicrobium;Inconstantimicrobium_porci
		341220	Bacteria;Bacillati;Bacillota;Clostridia;Eubacteriales;Clostridiaceae;Lactonifactor;Lactonifactor_longoviformis
		1122155	Bacteria;Bacillati;Bacillota;Clostridia;Eubacteriales;Clostridiaceae;Lactonifactor;Lactonifactor_longoviformis_DSM_17459
		2584654	Bacteria;Bacillati;Bacillota;Clostridia;Eubacteriales;Clostridiaceae;Lactonifactor;Lactonifactor_sp._BIOML-A1
		2584655	Bacteria;Bacillati;Bacillota;Clostridia;Eubacteriales;Clostridiaceae;Lactonifactor;Lactonifactor_sp._BIOML-A2
		2584656	Bacteria;Bacillati;Bacillota;Clostridia;Eubacteriales;Clostridiaceae;Lactonifactor;Lactonifactor_sp._BIOML-A3
		2584657	Bacteria;Bacillati;Bacillota;Clostridia;Eubacteriales;Clostridiaceae;Lactonifactor;Lactonifactor_sp._BIOML-A4
		2584658	Bacteria;Bacillati;Bacillota;Clostridia;Eubacteriales;Clostridiaceae;Lactonifactor;Lactonifactor_sp._BIOML-A5
		2584659	Bacteria;Bacillati;Bacillota;Clostridia;Eubacteriales;Clostridiaceae;Lactonifactor;Lactonifactor_sp._BIOML-A6
		2584660	Bacteria;Bacillati;Bacillota;Clostridia;Eubacteriales;Clostridiaceae;Lactonifactor;Lactonifactor_sp._BIOML-A7
		2828781	Bacteria;Bacillati;Bacillota;Clostridia;Eubacteriales;Clostridiaceae;Oceanirhabdus;Oceanirhabdus_seepicola
		1267	Bacteria;Bacillati;Bacillota;Clostridia;Eubacteriales;Clostridiaceae;Sarcina;Sarcina_ventriculi
		2053610	Bacteria;Bacillati;Bacillota;Clostridia;Eubacteriales;Clostridiaceae;Sarcina;Sarcina_sp.
		2726954	Bacteria;Bacillati;Bacillota;Clostridia;Eubacteriales;Clostridiaceae;Sarcina;Sarcina_sp._JB2
		53422	Bacteria;Bacillati;Bacillota;Clostridia;Eubacteriales;Clostridiaceae;Thermobrachium;Thermobrachium_celere
		941824	Bacteria;Bacillati;Bacillota;Clostridia;Eubacteriales;Clostridiaceae;Thermobrachium;Thermobrachium_celere_DSM_8682
		1408819	Bacteria;Bacillati;Bacillota;Clostridia;Eubacteriales;Clostridiaceae;Youngiibacter;Youngiibacter_fragilis
		994573	Bacteria;Bacillati;Bacillota;Clostridia;Eubacteriales;Clostridiaceae;Youngiibacter;Youngiibacter_fragilis_232.1
		1898204	Bacteria;Bacillati;Bacillota;Clostridia;Eubacteriales;Clostridiaceae;Clostridiaceae_bacterium;none
		2082193	Bacteria;Bacillati;Bacillota;Clostridia;Eubacteriales;Clostridiaceae;Clostridiaceae_bacterium_14S0207;none
		2799563	Bacteria;Bacillati;Bacillota;Clostridia;Eubacteriales;Clostridiaceae;Clostridiaceae_bacterium_BL-3;none
		1658742	Bacteria;Bacillati;Bacillota;Clostridia;Eubacteriales;Clostridiaceae;Clostridiaceae_bacterium_JG1575;none
	Desulfallacea	2787620	Bacteria;Bacillati;Bacillota;Clostridia;Eubacteriales;Desulfallaceae;Desulfallas;Desulfallas_sp._Bu1-1
		102134	Bacteria;Bacillati;Bacillota;Clostridia;Eubacteriales;Desulfallaceae;Desulfoscipio;Desulfoscipio_gibsoniae
		767817	Bacteria;Bacillati;Bacillota;Clostridia;Eubacteriales;Desulfallaceae;Desulfoscipio;Desulfoscipio_gibsoniae_DSM_7213
	Desulfitobacteriaceae	2635733	Bacteria;Bacillati;Bacillota;Clostridia;Eubacteriales;Desulfitobacteriaceae;Dehalobacter;unclassified_Dehalobacter
		2070364	Bacteria;Bacillati;Bacillota;Clostridia;Eubacteriales;Desulfitobacteriaceae;Dehalobacter;Dehalobacter_sp._12DCB1
		2070227	Bacteria;Bacillati;Bacillota;Clostridia;Eubacteriales;Desulfitobacteriaceae;Dehalobacter;Dehalobacter_sp._14DCB1
		2594474	Bacteria;Bacillati;Bacillota;Clostridia;Eubacteriales;Desulfitobacteriaceae;Dehalobacter;Dehalobacter_sp._4CP
		1844756	Bacteria;Bacillati;Bacillota;Clostridia;Eubacteriales;Desulfitobacteriaceae;Dehalobacter;Dehalobacter_sp._MCB1
		49981	Bacteria;Bacillati;Bacillota;Clostridia;Eubacteriales;Desulfitobacteriaceae;Desulfitobacterium;Desulfitobacterium_sp.
		569859	Bacteria;Bacillati;Bacillota;Clostridia;Eubacteriales;Desulfitobacteriaceae;Desulfosporosinus;Desulfosporosinus_hippei
		1121419	Bacteria;Bacillati;Bacillota;Clostridia;Eubacteriales;Desulfitobacteriaceae;Desulfosporosinus;Desulfosporosinus_hippei_DSM_8344
		79209	Bacteria;Bacillati;Bacillota;Clostridia;Eubacteriales;Desulfitobacteriaceae;Desulfosporosinus;Desulfosporosinus_meridiei
		768704	Bacteria;Bacillati;Bacillota;Clostridia;Eubacteriales;Desulfitobacteriaceae;Desulfosporosinus;Desulfosporosinus_meridiei_DSM_13257
		2018668	Bacteria;Bacillati;Bacillota;Clostridia;Eubacteriales;Desulfitobacteriaceae;Desulfosporosinus;Desulfosporosinus_nitroreducens
		1563	Bacteria;Bacillati;Bacillota;Clostridia;Eubacteriales;Desulfitobacteriaceae;Desulfosporosinus;Desulfosporosinus_orientis
		768706	Bacteria;Bacillati;Bacillota;Clostridia;Eubacteriales;Desulfitobacteriaceae;Desulfosporosinus;Desulfosporosinus_orientis_DSM_765
		339862	Bacteria;Bacillati;Bacillota;Clostridia;Eubacteriales;Desulfitobacteriaceae;Desulfosporosinus;Desulfosporosinus_youngiae
		768710	Bacteria;Bacillati;Bacillota;Clostridia;Eubacteriales;Desulfitobacteriaceae;Desulfosporosinus;Desulfosporosinus_youngiae_DSM_17734
		157907	Bacteria;Bacillati;Bacillota;Clostridia;Eubacteriales;Desulfitobacteriaceae;Desulfosporosinus;Desulfosporosinus_sp.
		913865	Bacteria;Bacillati;Bacillota;Clostridia;Eubacteriales;Desulfitobacteriaceae;Desulfosporosinus;Desulfosporosinus_sp._OT
		3059172	Bacteria;Bacillati;Bacillota;Clostridia;Eubacteriales;Desulfitobacteriaceae;Desulfosporosinus;Desulfosporosinus_sp._PR
		2885154	Bacteria;Bacillati;Bacillota;Clostridia;Eubacteriales;Desulfitobacteriaceae;Desulfosporosinus;Desulfosporosinus_sp._SRJS8
		1536651	Bacteria;Bacillati;Bacillota;Clostridia;Eubacteriales;Desulfitobacteriaceae;Desulfosporosinus;Desulfosporosinus_sp._Tol-M
		51197	Bacteria;Bacillati;Bacillota;Clostridia;Eubacteriales;Desulfitobacteriaceae;Syntrophobotulus;Syntrophobotulus_glycolicus
		645991	Bacteria;Bacillati;Bacillota;Clostridia;Eubacteriales;Desulfitobacteriaceae;Syntrophobotulus;Syntrophobotulus_glycolicus_DSM_8271
		3018271	Bacteria;Bacillati;Bacillota;Clostridia;Eubacteriales;Desulfitobacteriaceae;Desulfitobacteriaceae_bacterium;none
	Desulfotomaculaceae	41211	Bacteria;Bacillati;Bacillota;Clostridia;Eubacteriales;Desulfotomaculaceae;Desulfotomaculum;Desulfotomaculum_sp.
		1635262	Bacteria;Bacillati;Bacillota;Clostridia;Eubacteriales;Desulfotomaculaceae;Desulfotomaculum;Desulfotomaculum_sp._46_296
		1641375	Bacteria;Bacillati;Bacillota;Clostridia;Eubacteriales;Desulfotomaculaceae;Desulfotomaculum;Desulfotomaculum_sp._46_80
		258475	Bacteria;Bacillati;Bacillota;Clostridia;Eubacteriales;Desulfotomaculaceae;Pelotomaculum;Pelotomaculum_propionicicum
		2053590	Bacteria;Bacillati;Bacillota;Clostridia;Eubacteriales;Desulfotomaculaceae;Pelotomaculum;Pelotomaculum_sp.
		1811693	Bacteria;Bacillati;Bacillota;Clostridia;Eubacteriales;Desulfotomaculaceae;Pelotomaculum;Pelotomaculum_sp._PtaB.Bin104
	Eubacteriacea	132932	Bacteria;Bacillati;Bacillota;Clostridia;Eubacteriales;Eubacteriaceae;Acetobacterium;Acetobacterium_tundrae
		52694	Bacteria;Bacillati;Bacillota;Clostridia;Eubacteriales;Eubacteriaceae;Acetobacterium;Acetobacterium_wieringae
		33952	Bacteria;Bacillati;Bacillota;Clostridia;Eubacteriales;Eubacteriaceae;Acetobacterium;Acetobacterium_woodii
		931626	Bacteria;Bacillati;Bacillota;Clostridia;Eubacteriales;Eubacteriaceae;Acetobacterium;Acetobacterium_woodii_DSM_1030
		1872094	Bacteria;Bacillati;Bacillota;Clostridia;Eubacteriales;Eubacteriaceae;Acetobacterium;Acetobacterium_sp.
		3055467	Bacteria;Bacillati;Bacillota;Clostridia;Eubacteriales;Eubacteriaceae;Acetobacterium;Acetobacterium_sp._K1/6
		2184575	Bacteria;Bacillati;Bacillota;Clostridia;Eubacteriales;Eubacteriaceae;Acetobacterium;Acetobacterium_sp._KB-1
		1945907	Bacteria;Bacillati;Bacillota;Clostridia;Eubacteriales;Eubacteriaceae;Acetobacterium;Acetobacterium_sp._UBA5834
		214853	Bacteria;Bacillati;Bacillota;Clostridia;Eubacteriales;Eubacteriaceae;Anaerofustis;Anaerofustis_stercorihominis
		1872517	Bacteria;Bacillati;Bacillota;Clostridia;Eubacteriales;Eubacteriaceae;Anaerofustis;Anaerofustis_sp.
		1730	Bacteria;Bacillati;Bacillota;Clostridia;Eubacteriales;Eubacteriaceae;Eubacterium;none
		2838567	Bacteria;Bacillati;Bacillota;Clostridia;Eubacteriales;Eubacteriaceae;Eubacterium;Candidatus_Eubacterium_avistercoris
		81409	Bacteria;Bacillati;Bacillota;Clostridia;Eubacteriales;Eubacteriaceae;Eubacterium;Eubacterium_aggregans
		1528	Bacteria;Bacillati;Bacillota;Clostridia;Eubacteriales;Eubacteriaceae;Eubacterium;Eubacterium_barkeri
		53442	Bacteria;Bacillati;Bacillota;Clostridia;Eubacteriales;Eubacteriaceae;Eubacterium;Eubacterium_callanderi
		1736	Bacteria;Bacillati;Bacillota;Clostridia;Eubacteriales;Eubacteriaceae;Eubacterium;Eubacterium_limosum
		2041044	Bacteria;Bacillati;Bacillota;Clostridia;Eubacteriales;Eubacteriaceae;Eubacterium;Eubacterium_maltosivorans
		83339	Bacteria;Bacillati;Bacillota;Clostridia;Eubacteriales;Eubacteriaceae;Eubacterium;Eubacterium_multiforme
		1732	Bacteria;Bacillati;Bacillota;Clostridia;Eubacteriales;Eubacteriaceae;Eubacterium;Eubacterium_oxidoreducens
		155865	Bacteria;Bacillati;Bacillota;Clostridia;Eubacteriales;Eubacteriaceae;Eubacterium;Eubacterium_pyruvativorans
		39490	Bacteria;Bacillati;Bacillota;Clostridia;Eubacteriales;Eubacteriaceae;Eubacterium;Eubacterium_ramulus
		1256908	Bacteria;Bacillati;Bacillota;Clostridia;Eubacteriales;Eubacteriaceae;Eubacterium;Eubacterium_ramulus_ATCC_29099
		42322	Bacteria;Bacillati;Bacillota;Clostridia;Eubacteriales;Eubacteriaceae;Eubacterium;Eubacterium_ruminantium
		39496	Bacteria;Bacillati;Bacillota;Clostridia;Eubacteriales;Eubacteriaceae;Eubacterium;Eubacterium_ventriosum
		411463	Bacteria;Bacillati;Bacillota;Clostridia;Eubacteriales;Eubacteriaceae;Eubacterium;Eubacterium_ventriosum_ATCC_27560
		29322	Bacteria;Bacillati;Bacillota;Clostridia;Eubacteriales;Eubacteriaceae;Eubacterium;[Eubacterium]_cellulosolvens
		1408436	Bacteria;Bacillati;Bacillota;Clostridia;Eubacteriales;Eubacteriaceae;Eubacterium;[Eubacterium]_cellulosolvens_LD2006
		142586	Bacteria;Bacillati;Bacillota;Clostridia;Eubacteriales;Eubacteriaceae;Eubacterium;Eubacterium_sp.
		2624479	Bacteria;Bacillati;Bacillota;Clostridia;Eubacteriales;Eubacteriaceae;Eubacterium;unclassified_Eubacterium_(in:_firmicutes)
		2787097	Bacteria;Bacillati;Bacillota;Clostridia;Eubacteriales;Eubacteriaceae;Eubacterium;Eubacterium_sp._1001713B170207_170306_E7
		1897002	Bacteria;Bacillati;Bacillota;Clostridia;Eubacteriales;Eubacteriaceae;Eubacterium;Eubacterium_sp._38_16
		1897003	Bacteria;Bacillati;Bacillota;Clostridia;Eubacteriales;Eubacteriaceae;Eubacterium;Eubacterium_sp._41_20
		1392487	Bacteria;Bacillati;Bacillota;Clostridia;Eubacteriales;Eubacteriaceae;Eubacterium;Eubacterium_sp._AB3007
		2996995	Bacteria;Bacillati;Bacillota;Clostridia;Eubacteriales;Eubacteriaceae;Eubacterium;Eubacterium_sp._AF05-24
		2292232	Bacteria;Bacillati;Bacillota;Clostridia;Eubacteriales;Eubacteriaceae;Eubacterium;Eubacterium_sp._AF22-8LB
		2292043	Bacteria;Bacillati;Bacillota;Clostridia;Eubacteriales;Eubacteriaceae;Eubacterium;Eubacterium_sp._AM05-23
		2478955	Bacteria;Bacillati;Bacillota;Clostridia;Eubacteriales;Eubacteriaceae;Eubacterium;Eubacterium_sp._am_0171
		1965542	Bacteria;Bacillati;Bacillota;Clostridia;Eubacteriales;Eubacteriaceae;Eubacterium;Eubacterium_sp._An11
		1965628	Bacteria;Bacillati;Bacillota;Clostridia;Eubacteriales;Eubacteriaceae;Eubacterium;Eubacterium_sp._An3
		2584643	Bacteria;Bacillati;Bacillota;Clostridia;Eubacteriales;Eubacteriaceae;Eubacterium;Eubacterium_sp._BIOML-A1
		2584644	Bacteria;Bacillati;Bacillota;Clostridia;Eubacteriales;Eubacteriaceae;Eubacterium;Eubacterium_sp._BIOML-A2
		2605785	Bacteria;Bacillati;Bacillota;Clostridia;Eubacteriales;Eubacteriaceae;Eubacterium;Eubacterium_sp._BL-380-WT-2B
		1262879	Bacteria;Bacillati;Bacillota;Clostridia;Eubacteriales;Eubacteriaceae;Eubacterium;Eubacterium_sp._CAG:146
		1262885	Bacteria;Bacillati;Bacillota;Clostridia;Eubacteriales;Eubacteriaceae;Eubacterium;Eubacterium_sp._CAG:248
		1262887	Bacteria;Bacillati;Bacillota;Clostridia;Eubacteriales;Eubacteriaceae;Eubacterium;Eubacterium_sp._CAG:252
		1262889	Bacteria;Bacillati;Bacillota;Clostridia;Eubacteriales;Eubacteriaceae;Eubacterium;Eubacterium_sp._CAG:38
		1262892	Bacteria;Bacillati;Bacillota;Clostridia;Eubacteriales;Eubacteriaceae;Eubacterium;Eubacterium_sp._CAG:76
		1262895	Bacteria;Bacillati;Bacillota;Clostridia;Eubacteriales;Eubacteriaceae;Eubacterium;Eubacterium_sp._CAG:86
		1897026	Bacteria;Bacillati;Bacillota;Clostridia;Eubacteriales;Eubacteriaceae;Eubacterium;Eubacterium_sp._CAG76_36_125
		1658112	Bacteria;Bacillati;Bacillota;Clostridia;Eubacteriales;Eubacteriaceae;Eubacterium;Eubacterium_sp._SB2
		165185	Bacteria;Bacillati;Bacillota;Clostridia;Eubacteriales;Eubacteriaceae;Eubacterium;uncultured_Eubacterium_sp.
		218205	Bacteria;Bacillati;Bacillota;Clostridia;Eubacteriales;Eubacteriaceae;Garciella;Garciella_nitratireducens
		1121911	Bacteria;Bacillati;Bacillota;Clostridia;Eubacteriales;Eubacteriaceae;Garciella;Garciella_nitratireducens_DSM_15102
		2594427	Bacteria;Bacillati;Bacillota;Clostridia;Eubacteriales;Eubacteriaceae;Pseudoramibacter;Candidatus_Pseudoramibacter_fermentans
		113287	Bacteria;Bacillati;Bacillota;Clostridia;Eubacteriales;Eubacteriaceae;Pseudoramibacter;Pseudoramibacter_alactolyticus
		887929	Bacteria;Bacillati;Bacillota;Clostridia;Eubacteriales;Eubacteriaceae;Pseudoramibacter;Pseudoramibacter_alactolyticus_ATCC_23263
		2606631	Bacteria;Bacillati;Bacillota;Clostridia;Eubacteriales;Eubacteriaceae;Pseudoramibacter;Pseudoramibacter_porci
		2034862	Bacteria;Bacillati;Bacillota;Clostridia;Eubacteriales;Eubacteriaceae;Pseudoramibacter;Pseudoramibacter_sp.
		3108534	Bacteria;Bacillati;Bacillota;Clostridia;Eubacteriales;Eubacteriaceae;Pseudoramibacter;Pseudoramibacter_sp._HA2172
		1623493	Bacteria;Bacillati;Bacillota;Clostridia;Eubacteriales;Eubacteriaceae;Pseudoramibacter;uncultured_Pseudoramibacter_sp.
		2049045	Bacteria;Bacillati;Bacillota;Clostridia;Eubacteriales;Eubacteriaceae;Eubacteriaceae_bacterium;none
		1780380	Bacteria;Bacillati;Bacillota;Clostridia;Eubacteriales;Eubacteriaceae;Eubacteriaceae_bacterium_CHKCI004;none
		3064259	Bacteria;Bacillati;Bacillota;Clostridia;Eubacteriales;Eubacteriaceae;Eubacteriaceae_bacterium_ES2;none
		2830656	Bacteria;Bacillati;Bacillota;Clostridia;Eubacteriales;Eubacteriaceae;Eubacteriaceae_bacterium_Marseille-Q4139;none
	Oscillospiraceae	216572	Bacteria;Bacillati;Bacillota;Clostridia;Eubacteriales;Oscillospiraceae;none;none
		1650663	Bacteria;Bacillati;Bacillota;Clostridia;Eubacteriales;Oscillospiraceae;Allofournierella;Allofournierella_massiliensis
		1965588	Bacteria;Bacillati;Bacillota;Clostridia;Eubacteriales;Oscillospiraceae;Anaerofilum;Anaerofilum_sp._An201
		169435	Bacteria;Bacillati;Bacillota;Clostridia;Eubacteriales;Oscillospiraceae;Anaerotruncus;Anaerotruncus_colihominis
		1872531	Bacteria;Bacillati;Bacillota;Clostridia;Eubacteriales;Oscillospiraceae;Anaerotruncus;Anaerotruncus_sp.
		1935177	Bacteria;Bacillati;Bacillota;Clostridia;Eubacteriales;Oscillospiraceae;Angelakisella;Angelakisella_sp.
		2766537	Bacteria;Bacillati;Bacillota;Clostridia;Eubacteriales;Oscillospiraceae;Caproicibacterium;Caproicibacterium_amylolyticum
		2666138	Bacteria;Bacillati;Bacillota;Clostridia;Eubacteriales;Oscillospiraceae;Caproicibacterium;Caproicibacterium_lactatifermentans
		2994078	Bacteria;Bacillati;Bacillota;Clostridia;Eubacteriales;Oscillospiraceae;Caproicibacterium;Caproicibacterium_sp._BJN0003
		1965548	Bacteria;Bacillati;Bacillota;Clostridia;Eubacteriales;Oscillospiraceae;Drancourtella;Drancourtella_sp._An12
		2841504	Bacteria;Bacillati;Bacillota;Clostridia;Eubacteriales;Oscillospiraceae;Dysosmobacter;Dysosmobacter_acutus
		2093857	Bacteria;Bacillati;Bacillota;Clostridia;Eubacteriales;Oscillospiraceae;Dysosmobacter;Dysosmobacter_welbionis
		2591382	Bacteria;Bacillati;Bacillota;Clostridia;Eubacteriales;Oscillospiraceae;Dysosmobacter;Dysosmobacter_sp.
		2830675	Bacteria;Bacillati;Bacillota;Clostridia;Eubacteriales;Oscillospiraceae;Dysosmobacter;Dysosmobacter_sp._Marseille-Q4140
		2591384	Bacteria;Bacillati;Bacillota;Clostridia;Eubacteriales;Oscillospiraceae;Dysosmobacter;uncultured_Dysosmobacter_sp.
		253239	Bacteria;Bacillati;Bacillota;Clostridia;Eubacteriales;Oscillospiraceae;Ethanoligenens;Ethanoligenens_harbinense
		663278	Bacteria;Bacillati;Bacillota;Clostridia;Eubacteriales;Oscillospiraceae;Ethanoligenens;Ethanoligenens_harbinense_YUAN-3
		216851	Bacteria;Bacillati;Bacillota;Clostridia;Eubacteriales;Oscillospiraceae;Faecalibacterium;none
		2838576	Bacteria;Bacillati;Bacillota;Clostridia;Eubacteriales;Oscillospiraceae;Faecalibacterium;Candidatus_Faecalibacterium_avium
		2838577	Bacteria;Bacillati;Bacillota;Clostridia;Eubacteriales;Oscillospiraceae;Faecalibacterium;Candidatus_Faecalibacterium_faecigallinarum
		1851427	Bacteria;Bacillati;Bacillota;Clostridia;Eubacteriales;Oscillospiraceae;Faecalibacterium;Faecalibacterium_butyricigenerans
		411483	Bacteria;Bacillati;Bacillota;Clostridia;Eubacteriales;Oscillospiraceae;Faecalibacterium;Faecalibacterium_duncaniae
		3133157	Bacteria;Bacillati;Bacillota;Clostridia;Eubacteriales;Oscillospiraceae;Faecalibacterium;Faecalibacterium_faecis
		2935520	Bacteria;Bacillati;Bacillota;Clostridia;Eubacteriales;Oscillospiraceae;Faecalibacterium;Faecalibacterium_hattorii
		2881265	Bacteria;Bacillati;Bacillota;Clostridia;Eubacteriales;Oscillospiraceae;Faecalibacterium;Faecalibacterium_hominis_(ex_Afrizal_et_al._2022)
		3133155	Bacteria;Bacillati;Bacillota;Clostridia;Eubacteriales;Oscillospiraceae;Faecalibacterium;Faecalibacterium_intestinale
		1851428	Bacteria;Bacillati;Bacillota;Clostridia;Eubacteriales;Oscillospiraceae;Faecalibacterium;Faecalibacterium_longum
		2881268	Bacteria;Bacillati;Bacillota;Clostridia;Eubacteriales;Oscillospiraceae;Faecalibacterium;Faecalibacterium_longum_CLA-AA-H236
		853	Bacteria;Bacillati;Bacillota;Clostridia;Eubacteriales;Oscillospiraceae;Faecalibacterium;Faecalibacterium_prausnitzii
		748224	Bacteria;Bacillati;Bacillota;Clostridia;Eubacteriales;Oscillospiraceae;Faecalibacterium;Faecalibacterium_cf._prausnitzii_KLE1255
		718252	Bacteria;Bacillati;Bacillota;Clostridia;Eubacteriales;Oscillospiraceae;Faecalibacterium;Faecalibacterium_prausnitzii_L2-6
		411485	Bacteria;Bacillati;Bacillota;Clostridia;Eubacteriales;Oscillospiraceae;Faecalibacterium;Faecalibacterium_prausnitzii_M21/2
		657322	Bacteria;Bacillati;Bacillota;Clostridia;Eubacteriales;Oscillospiraceae;Faecalibacterium;Faecalibacterium_prausnitzii_SL3/3
		3030638	Bacteria;Bacillati;Bacillota;Clostridia;Eubacteriales;Oscillospiraceae;Faecalibacterium;Faecalibacterium_taiwanense
		3133156	Bacteria;Bacillati;Bacillota;Clostridia;Eubacteriales;Oscillospiraceae;Faecalibacterium;Faecalibacterium_tardum
		2929491	Bacteria;Bacillati;Bacillota;Clostridia;Eubacteriales;Oscillospiraceae;Faecalibacterium;Faecalibacterium_wellingii
		2646395	Bacteria;Bacillati;Bacillota;Clostridia;Eubacteriales;Oscillospiraceae;Faecalibacterium;unclassified_Faecalibacterium
		1971605	Bacteria;Bacillati;Bacillota;Clostridia;Eubacteriales;Oscillospiraceae;Faecalibacterium;Faecalibacterium_sp.
		2302955	Bacteria;Bacillati;Bacillota;Clostridia;Eubacteriales;Oscillospiraceae;Faecalibacterium;Faecalibacterium_sp._AF10-46
		2302956	Bacteria;Bacillati;Bacillota;Clostridia;Eubacteriales;Oscillospiraceae;Faecalibacterium;Faecalibacterium_sp._AF27-11BH
		2292234	Bacteria;Bacillati;Bacillota;Clostridia;Eubacteriales;Oscillospiraceae;Faecalibacterium;Faecalibacterium_sp._AF28-13AC
		2302957	Bacteria;Bacillati;Bacillota;Clostridia;Eubacteriales;Oscillospiraceae;Faecalibacterium;Faecalibacterium_sp._AM43-5AT
		1965550	Bacteria;Bacillati;Bacillota;Clostridia;Eubacteriales;Oscillospiraceae;Faecalibacterium;Faecalibacterium_sp._An121
		1965551	Bacteria;Bacillati;Bacillota;Clostridia;Eubacteriales;Oscillospiraceae;Faecalibacterium;Faecalibacterium_sp._An122
		1965581	Bacteria;Bacillati;Bacillota;Clostridia;Eubacteriales;Oscillospiraceae;Faecalibacterium;Faecalibacterium_sp._An192
		1965648	Bacteria;Bacillati;Bacillota;Clostridia;Eubacteriales;Oscillospiraceae;Faecalibacterium;Faecalibacterium_sp._An58
		1965655	Bacteria;Bacillati;Bacillota;Clostridia;Eubacteriales;Oscillospiraceae;Faecalibacterium;Faecalibacterium_sp._An77
		2315463	Bacteria;Bacillati;Bacillota;Clostridia;Eubacteriales;Oscillospiraceae;Faecalibacterium;Faecalibacterium_sp._BCRC_81149
		2584645	Bacteria;Bacillati;Bacillota;Clostridia;Eubacteriales;Oscillospiraceae;Faecalibacterium;Faecalibacterium_sp._BIOML-A1
		2584646	Bacteria;Bacillati;Bacillota;Clostridia;Eubacteriales;Oscillospiraceae;Faecalibacterium;Faecalibacterium_sp._BIOML-A2
		2584647	Bacteria;Bacillati;Bacillota;Clostridia;Eubacteriales;Oscillospiraceae;Faecalibacterium;Faecalibacterium_sp._BIOML-A3
		2584648	Bacteria;Bacillati;Bacillota;Clostridia;Eubacteriales;Oscillospiraceae;Faecalibacterium;Faecalibacterium_sp._BIOML-A4
		3031725	Bacteria;Bacillati;Bacillota;Clostridia;Eubacteriales;Oscillospiraceae;Faecalibacterium;Faecalibacterium_sp._DFI.5.82
		2929490	Bacteria;Bacillati;Bacillota;Clostridia;Eubacteriales;Oscillospiraceae;Faecalibacterium;Faecalibacterium_sp._I2-3-92
		3141188	Bacteria;Bacillati;Bacillota;Clostridia;Eubacteriales;Oscillospiraceae;Faecalibacterium;Faecalibacterium_sp._i20-0019-C2
		3141184	Bacteria;Bacillati;Bacillota;Clostridia;Eubacteriales;Oscillospiraceae;Faecalibacterium;Faecalibacterium_sp._i21-0019-B1
		3141185	Bacteria;Bacillati;Bacillota;Clostridia;Eubacteriales;Oscillospiraceae;Faecalibacterium;Faecalibacterium_sp._i25-0019-C1
		2929492	Bacteria;Bacillati;Bacillota;Clostridia;Eubacteriales;Oscillospiraceae;Faecalibacterium;Faecalibacterium_sp._I3-3-33
		2929493	Bacteria;Bacillati;Bacillota;Clostridia;Eubacteriales;Oscillospiraceae;Faecalibacterium;Faecalibacterium_sp._I3-3-89
		2929494	Bacteria;Bacillati;Bacillota;Clostridia;Eubacteriales;Oscillospiraceae;Faecalibacterium;Faecalibacterium_sp._I4-1-79
		2929495	Bacteria;Bacillati;Bacillota;Clostridia;Eubacteriales;Oscillospiraceae;Faecalibacterium;Faecalibacterium_sp._I4-3-84
		2929488	Bacteria;Bacillati;Bacillota;Clostridia;Eubacteriales;Oscillospiraceae;Faecalibacterium;Faecalibacterium_sp._IP-1-18
		2929489	Bacteria;Bacillati;Bacillota;Clostridia;Eubacteriales;Oscillospiraceae;Faecalibacterium;Faecalibacterium_sp._IP-3-29
		2580425	Bacteria;Bacillati;Bacillota;Clostridia;Eubacteriales;Oscillospiraceae;Faecalibacterium;Faecalibacterium_sp._Marseille-P9312
		2817017	Bacteria;Bacillati;Bacillota;Clostridia;Eubacteriales;Oscillospiraceae;Faecalibacterium;Faecalibacterium_sp._Marseille-P9590
		2817019	Bacteria;Bacillati;Bacillota;Clostridia;Eubacteriales;Oscillospiraceae;Faecalibacterium;Faecalibacterium_sp._Marseille-Q0746
		2758403	Bacteria;Bacillati;Bacillota;Clostridia;Eubacteriales;Oscillospiraceae;Faecalibacterium;Faecalibacterium_sp._Marseille-Q3530
		2817021	Bacteria;Bacillati;Bacillota;Clostridia;Eubacteriales;Oscillospiraceae;Faecalibacterium;Faecalibacterium_sp._Marseille-Q4137
		2817020	Bacteria;Bacillati;Bacillota;Clostridia;Eubacteriales;Oscillospiraceae;Faecalibacterium;Faecalibacterium_sp._Marseille-Q4164
		2817018	Bacteria;Bacillati;Bacillota;Clostridia;Eubacteriales;Oscillospiraceae;Faecalibacterium;Faecalibacterium_sp._Marseille-Q4896
		2292356	Bacteria;Bacillati;Bacillota;Clostridia;Eubacteriales;Oscillospiraceae;Faecalibacterium;Faecalibacterium_sp._OF03-6AC
		2293109	Bacteria;Bacillati;Bacillota;Clostridia;Eubacteriales;Oscillospiraceae;Faecalibacterium;Faecalibacterium_sp._OF04-11AC
		2292357	Bacteria;Bacillati;Bacillota;Clostridia;Eubacteriales;Oscillospiraceae;Faecalibacterium;Faecalibacterium_sp._OM04-11BH
		259315	Bacteria;Bacillati;Bacillota;Clostridia;Eubacteriales;Oscillospiraceae;Faecalibacterium;uncultured_Faecalibacterium_sp.
		1414721	Bacteria;Bacillati;Bacillota;Clostridia;Eubacteriales;Oscillospiraceae;Faecalispora;Faecalispora_jeddahensis
		2840808	Bacteria;Bacillati;Bacillota;Clostridia;Eubacteriales;Oscillospiraceae;Faecousia;Candidatus_Faecousia_faecavium
		2840809	Bacteria;Bacillati;Bacillota;Clostridia;Eubacteriales;Oscillospiraceae;Faecousia;Candidatus_Faecousia_faecigallinarum
		2952921	Bacteria;Bacillati;Bacillota;Clostridia;Eubacteriales;Oscillospiraceae;Faecousia;Faecousia_sp.
		2838584	Bacteria;Bacillati;Bacillota;Clostridia;Eubacteriales;Oscillospiraceae;Flavonifractor;Candidatus_Flavonifractor_avicola
		2838585	Bacteria;Bacillati;Bacillota;Clostridia;Eubacteriales;Oscillospiraceae;Flavonifractor;Candidatus_Flavonifractor_avistercoris
		3133178	Bacteria;Bacillati;Bacillota;Clostridia;Eubacteriales;Oscillospiraceae;Flavonifractor;Flavonifractor_hominis
		292800	Bacteria;Bacillati;Bacillota;Clostridia;Eubacteriales;Oscillospiraceae;Flavonifractor;Flavonifractor_plautii
		742738	Bacteria;Bacillati;Bacillota;Clostridia;Eubacteriales;Oscillospiraceae;Flavonifractor;Flavonifractor_plautii_1_3_50AFAA
		411475	Bacteria;Bacillati;Bacillota;Clostridia;Eubacteriales;Oscillospiraceae;Flavonifractor;Flavonifractor_plautii_ATCC_29863
		649753	Bacteria;Bacillati;Bacillota;Clostridia;Eubacteriales;Oscillospiraceae;Flavonifractor;Flavonifractor_plautii_DSM_6740
		2049025	Bacteria;Bacillati;Bacillota;Clostridia;Eubacteriales;Oscillospiraceae;Flavonifractor;Flavonifractor_sp.
		2785133	Bacteria;Bacillati;Bacillota;Clostridia;Eubacteriales;Oscillospiraceae;Flavonifractor;Flavonifractor_sp._AGMB03687
		1965537	Bacteria;Bacillati;Bacillota;Clostridia;Eubacteriales;Oscillospiraceae;Flavonifractor;Flavonifractor_sp._An10
		1965544	Bacteria;Bacillati;Bacillota;Clostridia;Eubacteriales;Oscillospiraceae;Flavonifractor;Flavonifractor_sp._An112
		1965558	Bacteria;Bacillati;Bacillota;Clostridia;Eubacteriales;Oscillospiraceae;Flavonifractor;Flavonifractor_sp._An135
		1965629	Bacteria;Bacillati;Bacillota;Clostridia;Eubacteriales;Oscillospiraceae;Flavonifractor;Flavonifractor_sp._An306
		1965634	Bacteria;Bacillati;Bacillota;Clostridia;Eubacteriales;Oscillospiraceae;Flavonifractor;Flavonifractor_sp._An4
		1965642	Bacteria;Bacillati;Bacillota;Clostridia;Eubacteriales;Oscillospiraceae;Flavonifractor;Flavonifractor_sp._An52
		1965660	Bacteria;Bacillati;Bacillota;Clostridia;Eubacteriales;Oscillospiraceae;Flavonifractor;Flavonifractor_sp._An82
		1965664	Bacteria;Bacillati;Bacillota;Clostridia;Eubacteriales;Oscillospiraceae;Flavonifractor;Flavonifractor_sp._An9
		1965665	Bacteria;Bacillati;Bacillota;Clostridia;Eubacteriales;Oscillospiraceae;Flavonifractor;Flavonifractor_sp._An91
		1965666	Bacteria;Bacillati;Bacillota;Clostridia;Eubacteriales;Oscillospiraceae;Flavonifractor;Flavonifractor_sp._An92
		2963704	Bacteria;Bacillati;Bacillota;Clostridia;Eubacteriales;Oscillospiraceae;Flavonifractor;Flavonifractor_sp._DFI.6.63
		1193534	Bacteria;Bacillati;Bacillota;Clostridia;Eubacteriales;Oscillospiraceae;Flavonifractor;uncultured_Flavonifractor_sp.
		2986526	Bacteria;Bacillati;Bacillota;Clostridia;Eubacteriales;Oscillospiraceae;Lawsonibacter;Lawsonibacter_celer
		2763052	Bacteria;Bacillati;Bacillota;Clostridia;Eubacteriales;Oscillospiraceae;Lawsonibacter;Lawsonibacter_faecis
		2763053	Bacteria;Bacillati;Bacillota;Clostridia;Eubacteriales;Oscillospiraceae;Lawsonibacter;Lawsonibacter_hominis
		2185275	Bacteria;Bacillati;Bacillota;Clostridia;Eubacteriales;Oscillospiraceae;Lawsonibacter;Lawsonibacter_sp.
		1987501	Bacteria;Bacillati;Bacillota;Clostridia;Eubacteriales;Oscillospiraceae;Massiliimalia;Massiliimalia_timonensis
		2632164	Bacteria;Bacillati;Bacillota;Clostridia;Eubacteriales;Oscillospiraceae;Neglectibacter;unclassified_Neglectibacter
		2304573	Bacteria;Bacillati;Bacillota;Clostridia;Eubacteriales;Oscillospiraceae;Neglectibacter;Neglectibacter_sp._59
		2305472	Bacteria;Bacillati;Bacillota;Clostridia;Eubacteriales;Oscillospiraceae;Neglectibacter;Neglectibacter_sp._X4
		2304574	Bacteria;Bacillati;Bacillota;Clostridia;Eubacteriales;Oscillospiraceae;Neglectibacter;Neglectibacter_sp._X58
		1924108	Bacteria;Bacillati;Bacillota;Clostridia;Eubacteriales;Oscillospiraceae;Neglectibacter;uncultured_Neglectibacter_sp.
		2763056	Bacteria;Bacillati;Bacillota;Clostridia;Eubacteriales;Oscillospiraceae;Oscillibacter;Oscillibacter_hominis
		351091	Bacteria;Bacillati;Bacillota;Clostridia;Eubacteriales;Oscillospiraceae;Oscillibacter;Oscillibacter_valericigenes
		693746	Bacteria;Bacillati;Bacillota;Clostridia;Eubacteriales;Oscillospiraceae;Oscillibacter;Oscillibacter_valericigenes_Sjm18-20
		1945593	Bacteria;Bacillati;Bacillota;Clostridia;Eubacteriales;Oscillospiraceae;Oscillibacter;Oscillibacter_sp.
		2780102	Bacteria;Bacillati;Bacillota;Clostridia;Eubacteriales;Oscillospiraceae;Oscillibacter;Oscillibacter_sp._CU971
		2841526	Bacteria;Bacillati;Bacillota;Clostridia;Eubacteriales;Oscillospiraceae;Oscillibacter;Oscillibacter_sp._MSJ-31
		1855299	Bacteria;Bacillati;Bacillota;Clostridia;Eubacteriales;Oscillospiraceae;Oscillibacter;Oscillibacter_sp._PC13
		876090	Bacteria;Bacillati;Bacillota;Clostridia;Eubacteriales;Oscillospiraceae;Oscillibacter;environmental_samples
		1262910	Bacteria;Bacillati;Bacillota;Clostridia;Eubacteriales;Oscillospiraceae;Oscillibacter;Oscillibacter_sp._CAG:155
		876091	Bacteria;Bacillati;Bacillota;Clostridia;Eubacteriales;Oscillospiraceae;Oscillibacter;uncultured_Oscillibacter_sp.
		100176	Bacteria;Bacillati;Bacillota;Clostridia;Eubacteriales;Oscillospiraceae;Papillibacter;Papillibacter_cinnamivorans
		1122930	Bacteria;Bacillati;Bacillota;Clostridia;Eubacteriales;Oscillospiraceae;Papillibacter;Papillibacter_cinnamivorans_DSM_12816
		35825	Bacteria;Bacillati;Bacillota;Clostridia;Eubacteriales;Oscillospiraceae;Pseudobacteroides;Pseudobacteroides_cellulosolvens
		398512	Bacteria;Bacillati;Bacillota;Clostridia;Eubacteriales;Oscillospiraceae;Pseudobacteroides;Pseudobacteroides_cellulosolvens_ATCC_35603_=_DSM_2933
		106588	Bacteria;Bacillati;Bacillota;Clostridia;Eubacteriales;Oscillospiraceae;Pseudoflavonifractor;Pseudoflavonifractor_capillosus
		411467	Bacteria;Bacillati;Bacillota;Clostridia;Eubacteriales;Oscillospiraceae;Pseudoflavonifractor;Pseudoflavonifractor_capillosus_ATCC_29799
		2779352	Bacteria;Bacillati;Bacillota;Clostridia;Eubacteriales;Oscillospiraceae;Pseudoflavonifractor;Pseudoflavonifractor_gallinarum
		3133171	Bacteria;Bacillati;Bacillota;Clostridia;Eubacteriales;Oscillospiraceae;Pseudoflavonifractor;Pseudoflavonifractor_intestinihominis
		1870988	Bacteria;Bacillati;Bacillota;Clostridia;Eubacteriales;Oscillospiraceae;Pseudoflavonifractor;Pseudoflavonifractor_phocaeensis
		1980281	Bacteria;Bacillati;Bacillota;Clostridia;Eubacteriales;Oscillospiraceae;Pseudoflavonifractor;Pseudoflavonifractor_sp.
		2292244	Bacteria;Bacillati;Bacillota;Clostridia;Eubacteriales;Oscillospiraceae;Pseudoflavonifractor;Pseudoflavonifractor_sp._AF19-9AC
		2841525	Bacteria;Bacillati;Bacillota;Clostridia;Eubacteriales;Oscillospiraceae;Pseudoflavonifractor;Pseudoflavonifractor_sp._MSJ-30
		3133422	Bacteria;Bacillati;Bacillota;Clostridia;Eubacteriales;Oscillospiraceae;Pseudoflavonifractor;Pseudoflavonifractor_sp._P01024
		3342383	Bacteria;Bacillati;Bacillota;Clostridia;Eubacteriales;Oscillospiraceae;Pseudoflavonifractor;Pseudoflavonifractor_sp._P01025
		2530044	Bacteria;Bacillati;Bacillota;Clostridia;Eubacteriales;Oscillospiraceae;Pseudoflavonifractor;Pseudoflavonifractor_sp._SW1122
		1221379	Bacteria;Bacillati;Bacillota;Clostridia;Eubacteriales;Oscillospiraceae;Pseudoflavonifractor;uncultured_Pseudoflavonifractor_sp.
		1917873	Bacteria;Bacillati;Bacillota;Clostridia;Eubacteriales;Oscillospiraceae;Pygmaiobacter;Pygmaiobacter_massiliensis
		1929306	Bacteria;Bacillati;Bacillota;Clostridia;Eubacteriales;Oscillospiraceae;Pygmaiobacter;Pygmaiobacter_sp.
		29355	Bacteria;Bacillati;Bacillota;Clostridia;Eubacteriales;Oscillospiraceae;Ruminiclostridium;Ruminiclostridium_cellobioparum
		1121303	Bacteria;Bacillati;Bacillota;Clostridia;Eubacteriales;Oscillospiraceae;Ruminiclostridium;Ruminiclostridium_cellobioparum_DSM_1351_=_ATCC_15832
		1195236	Bacteria;Bacillati;Bacillota;Clostridia;Eubacteriales;Oscillospiraceae;Ruminiclostridium;Ruminiclostridium_cellobioparum_subsp._termitidis_CT1112
		48256	Bacteria;Bacillati;Bacillota;Clostridia;Eubacteriales;Oscillospiraceae;Ruminiclostridium;Ruminiclostridium_hungatei
		29362	Bacteria;Bacillati;Bacillota;Clostridia;Eubacteriales;Oscillospiraceae;Ruminiclostridium;Ruminiclostridium_papyrosolvens
		588581	Bacteria;Bacillati;Bacillota;Clostridia;Eubacteriales;Oscillospiraceae;Ruminiclostridium;Ruminiclostridium_papyrosolvens_DSM_2782
		2053608	Bacteria;Bacillati;Bacillota;Clostridia;Eubacteriales;Oscillospiraceae;Ruminiclostridium;Ruminiclostridium_sp.
		1264	Bacteria;Bacillati;Bacillota;Clostridia;Eubacteriales;Oscillospiraceae;Ruminococcus;Ruminococcus_albus
		1384065	Bacteria;Bacillati;Bacillota;Clostridia;Eubacteriales;Oscillospiraceae;Ruminococcus;Ruminococcus_albus_AD2013
		1341156	Bacteria;Bacillati;Bacillota;Clostridia;Eubacteriales;Oscillospiraceae;Ruminococcus;Ruminococcus_albus_SY3
		40518	Bacteria;Bacillati;Bacillota;Clostridia;Eubacteriales;Oscillospiraceae;Ruminococcus;Ruminococcus_bromii
		1265	Bacteria;Bacillati;Bacillota;Clostridia;Eubacteriales;Oscillospiraceae;Ruminococcus;Ruminococcus_flavefaciens
		1384066	Bacteria;Bacillati;Bacillota;Clostridia;Eubacteriales;Oscillospiraceae;Ruminococcus;Ruminococcus_flavefaciens_AE3010
		1336236	Bacteria;Bacillati;Bacillota;Clostridia;Eubacteriales;Oscillospiraceae;Ruminococcus;Ruminococcus_flavefaciens_ATCC_19208
		1410672	Bacteria;Bacillati;Bacillota;Clostridia;Eubacteriales;Oscillospiraceae;Ruminococcus;Ruminococcus_flavefaciens_ND2009
		438033	Bacteria;Bacillati;Bacillota;Clostridia;Eubacteriales;Oscillospiraceae;Ruminococcus;Ruminococcus_gauvreauii
		1123075	Bacteria;Bacillati;Bacillota;Clostridia;Eubacteriales;Oscillospiraceae;Ruminococcus;Ruminococcus_gauvreauii_DSM_19829
		2763065	Bacteria;Bacillati;Bacillota;Clostridia;Eubacteriales;Oscillospiraceae;Ruminococcus;Ruminococcus_hominis
		2881258	Bacteria;Bacillati;Bacillota;Clostridia;Eubacteriales;Oscillospiraceae;Ruminococcus;Ruminococcus_turbiniformis
		2608920	Bacteria;Bacillati;Bacillota;Clostridia;Eubacteriales;Oscillospiraceae;Ruminococcus;unclassified_Ruminococcus
		41978	Bacteria;Bacillati;Bacillota;Clostridia;Eubacteriales;Oscillospiraceae;Ruminococcus;Ruminococcus_sp.
		2787121	Bacteria;Bacillati;Bacillota;Clostridia;Eubacteriales;Oscillospiraceae;Ruminococcus;Ruminococcus_sp._1001136B_160425_D2
		2986996	Bacteria;Bacillati;Bacillota;Clostridia;Eubacteriales;Oscillospiraceae;Ruminococcus;Ruminococcus_sp._1001136sp1
		3141596	Bacteria;Bacillati;Bacillota;Clostridia;Eubacteriales;Oscillospiraceae;Ruminococcus;Ruminococcus_sp._1001136sp1_2201st1_G3_2201SCRN_220225
		2787131	Bacteria;Bacillati;Bacillota;Clostridia;Eubacteriales;Oscillospiraceae;Ruminococcus;Ruminococcus_sp._1001275B_160808_F8
		2787089	Bacteria;Bacillati;Bacillota;Clostridia;Eubacteriales;Oscillospiraceae;Ruminococcus;Ruminococcus_sp._1001713B170214_170313_A12
		3143053	Bacteria;Bacillati;Bacillota;Clostridia;Eubacteriales;Oscillospiraceae;Ruminococcus;Ruminococcus_sp._2227st1_B6_2227SCRN_220401
		3143052	Bacteria;Bacillati;Bacillota;Clostridia;Eubacteriales;Oscillospiraceae;Ruminococcus;Ruminococcus_sp._2227st1_E6_2227SCRN_220401
		1897019	Bacteria;Bacillati;Bacillota;Clostridia;Eubacteriales;Oscillospiraceae;Ruminococcus;Ruminococcus_sp._37_24
		457412	Bacteria;Bacillati;Bacillota;Clostridia;Eubacteriales;Oscillospiraceae;Ruminococcus;Ruminococcus_sp._5_1_39BFAA
		2293146	Bacteria;Bacillati;Bacillota;Clostridia;Eubacteriales;Oscillospiraceae;Ruminococcus;Ruminococcus_sp._AF12-5
		2292245	Bacteria;Bacillati;Bacillota;Clostridia;Eubacteriales;Oscillospiraceae;Ruminococcus;Ruminococcus_sp._AF13-28
		2292246	Bacteria;Bacillati;Bacillota;Clostridia;Eubacteriales;Oscillospiraceae;Ruminococcus;Ruminococcus_sp._AF13-37
		2293147	Bacteria;Bacillati;Bacillota;Clostridia;Eubacteriales;Oscillospiraceae;Ruminococcus;Ruminococcus_sp._AF14-5
		2293151	Bacteria;Bacillati;Bacillota;Clostridia;Eubacteriales;Oscillospiraceae;Ruminococcus;Ruminococcus_sp._AF17-12
		2292248	Bacteria;Bacillati;Bacillota;Clostridia;Eubacteriales;Oscillospiraceae;Ruminococcus;Ruminococcus_sp._AF17-22AC
		2293158	Bacteria;Bacillati;Bacillota;Clostridia;Eubacteriales;Oscillospiraceae;Ruminococcus;Ruminococcus_sp._AF19-29
		2293160	Bacteria;Bacillati;Bacillota;Clostridia;Eubacteriales;Oscillospiraceae;Ruminococcus;Ruminococcus_sp._AF20-12LB
		2292252	Bacteria;Bacillati;Bacillota;Clostridia;Eubacteriales;Oscillospiraceae;Ruminococcus;Ruminococcus_sp._AF24-32LB
		2293163	Bacteria;Bacillati;Bacillota;Clostridia;Eubacteriales;Oscillospiraceae;Ruminococcus;Ruminococcus_sp._AF25-13
		2293166	Bacteria;Bacillati;Bacillota;Clostridia;Eubacteriales;Oscillospiraceae;Ruminococcus;Ruminococcus_sp._AF25-23LB
		2293167	Bacteria;Bacillati;Bacillota;Clostridia;Eubacteriales;Oscillospiraceae;Ruminococcus;Ruminococcus_sp._AF25-28AC
		2293170	Bacteria;Bacillati;Bacillota;Clostridia;Eubacteriales;Oscillospiraceae;Ruminococcus;Ruminococcus_sp._AF27-11AA
		2293172	Bacteria;Bacillati;Bacillota;Clostridia;Eubacteriales;Oscillospiraceae;Ruminococcus;Ruminococcus_sp._AF27-3
		2293173	Bacteria;Bacillati;Bacillota;Clostridia;Eubacteriales;Oscillospiraceae;Ruminococcus;Ruminococcus_sp._AF31-14BH
		2292067	Bacteria;Bacillati;Bacillota;Clostridia;Eubacteriales;Oscillospiraceae;Ruminococcus;Ruminococcus_sp._AF31-16BH
		2293174	Bacteria;Bacillati;Bacillota;Clostridia;Eubacteriales;Oscillospiraceae;Ruminococcus;Ruminococcus_sp._AF31-8BH
		2293175	Bacteria;Bacillati;Bacillota;Clostridia;Eubacteriales;Oscillospiraceae;Ruminococcus;Ruminococcus_sp._AF32-2AC
		2293176	Bacteria;Bacillati;Bacillota;Clostridia;Eubacteriales;Oscillospiraceae;Ruminococcus;Ruminococcus_sp._AF33-11BH
		2292068	Bacteria;Bacillati;Bacillota;Clostridia;Eubacteriales;Oscillospiraceae;Ruminococcus;Ruminococcus_sp._AF37-6AT
		2292069	Bacteria;Bacillati;Bacillota;Clostridia;Eubacteriales;Oscillospiraceae;Ruminococcus;Ruminococcus_sp._AF41-9
		2292070	Bacteria;Bacillati;Bacillota;Clostridia;Eubacteriales;Oscillospiraceae;Ruminococcus;Ruminococcus_sp._AF42-9BH
		2292071	Bacteria;Bacillati;Bacillota;Clostridia;Eubacteriales;Oscillospiraceae;Ruminococcus;Ruminococcus_sp._AF45-4BH
		2292073	Bacteria;Bacillati;Bacillota;Clostridia;Eubacteriales;Oscillospiraceae;Ruminococcus;Ruminococcus_sp._AM07-21
		2293182	Bacteria;Bacillati;Bacillota;Clostridia;Eubacteriales;Oscillospiraceae;Ruminococcus;Ruminococcus_sp._AM09-18-1
		2293185	Bacteria;Bacillati;Bacillota;Clostridia;Eubacteriales;Oscillospiraceae;Ruminococcus;Ruminococcus_sp._AM18-15
		2293186	Bacteria;Bacillati;Bacillota;Clostridia;Eubacteriales;Oscillospiraceae;Ruminococcus;Ruminococcus_sp._AM18-44
		2292074	Bacteria;Bacillati;Bacillota;Clostridia;Eubacteriales;Oscillospiraceae;Ruminococcus;Ruminococcus_sp._AM22-13
		2293189	Bacteria;Bacillati;Bacillota;Clostridia;Eubacteriales;Oscillospiraceae;Ruminococcus;Ruminococcus_sp._AM23-1LB
		2293190	Bacteria;Bacillati;Bacillota;Clostridia;Eubacteriales;Oscillospiraceae;Ruminococcus;Ruminococcus_sp._AM26-12LB
		2293192	Bacteria;Bacillati;Bacillota;Clostridia;Eubacteriales;Oscillospiraceae;Ruminococcus;Ruminococcus_sp._AM27-16
		2292369	Bacteria;Bacillati;Bacillota;Clostridia;Eubacteriales;Oscillospiraceae;Ruminococcus;Ruminococcus_sp._AM28-41
		2293198	Bacteria;Bacillati;Bacillota;Clostridia;Eubacteriales;Oscillospiraceae;Ruminococcus;Ruminococcus_sp._AM29-12LB
		2292370	Bacteria;Bacillati;Bacillota;Clostridia;Eubacteriales;Oscillospiraceae;Ruminococcus;Ruminococcus_sp._AM29-26
		2292371	Bacteria;Bacillati;Bacillota;Clostridia;Eubacteriales;Oscillospiraceae;Ruminococcus;Ruminococcus_sp._AM30-15AC
		2293204	Bacteria;Bacillati;Bacillota;Clostridia;Eubacteriales;Oscillospiraceae;Ruminococcus;Ruminococcus_sp._AM32-17LB
		2293205	Bacteria;Bacillati;Bacillota;Clostridia;Eubacteriales;Oscillospiraceae;Ruminococcus;Ruminococcus_sp._AM33-14
		2293207	Bacteria;Bacillati;Bacillota;Clostridia;Eubacteriales;Oscillospiraceae;Ruminococcus;Ruminococcus_sp._AM34-9LB
		2293208	Bacteria;Bacillati;Bacillota;Clostridia;Eubacteriales;Oscillospiraceae;Ruminococcus;Ruminococcus_sp._AM36-17
		2293210	Bacteria;Bacillati;Bacillota;Clostridia;Eubacteriales;Oscillospiraceae;Ruminococcus;Ruminococcus_sp._AM36-2AA
		2293211	Bacteria;Bacillati;Bacillota;Clostridia;Eubacteriales;Oscillospiraceae;Ruminococcus;Ruminococcus_sp._AM36-5
		2293212	Bacteria;Bacillati;Bacillota;Clostridia;Eubacteriales;Oscillospiraceae;Ruminococcus;Ruminococcus_sp._AM40-10AC
		2293213	Bacteria;Bacillati;Bacillota;Clostridia;Eubacteriales;Oscillospiraceae;Ruminococcus;Ruminococcus_sp._AM41-10BH
		2293214	Bacteria;Bacillati;Bacillota;Clostridia;Eubacteriales;Oscillospiraceae;Ruminococcus;Ruminococcus_sp._AM41-2AC
		2293215	Bacteria;Bacillati;Bacillota;Clostridia;Eubacteriales;Oscillospiraceae;Ruminococcus;Ruminococcus_sp._AM42-10AC
		2292372	Bacteria;Bacillati;Bacillota;Clostridia;Eubacteriales;Oscillospiraceae;Ruminococcus;Ruminococcus_sp._AM42-11
		2293220	Bacteria;Bacillati;Bacillota;Clostridia;Eubacteriales;Oscillospiraceae;Ruminococcus;Ruminococcus_sp._AM46-18
		2292373	Bacteria;Bacillati;Bacillota;Clostridia;Eubacteriales;Oscillospiraceae;Ruminococcus;Ruminococcus_sp._AM58-7XD
		2448031	Bacteria;Bacillati;Bacillota;Clostridia;Eubacteriales;Oscillospiraceae;Ruminococcus;Ruminococcus_sp._B05
		1262951	Bacteria;Bacillati;Bacillota;Clostridia;Eubacteriales;Oscillospiraceae;Ruminococcus;Ruminococcus_sp._CAG:17
		1262964	Bacteria;Bacillati;Bacillota;Clostridia;Eubacteriales;Oscillospiraceae;Ruminococcus;Ruminococcus_sp._CAG:60
		1262967	Bacteria;Bacillati;Bacillota;Clostridia;Eubacteriales;Oscillospiraceae;Ruminococcus;Ruminococcus_sp._CAG:9
		2787081	Bacteria;Bacillati;Bacillota;Clostridia;Eubacteriales;Oscillospiraceae;Ruminococcus;Ruminococcus_sp._D40t1_170626_H2
		2787114	Bacteria;Bacillati;Bacillota;Clostridia;Eubacteriales;Oscillospiraceae;Ruminococcus;Ruminococcus_sp._D54t1_190329_F1
		2787130	Bacteria;Bacillati;Bacillota;Clostridia;Eubacteriales;Oscillospiraceae;Ruminococcus;Ruminococcus_sp._D55t1_190419_H1
		3141187	Bacteria;Bacillati;Bacillota;Clostridia;Eubacteriales;Oscillospiraceae;Ruminococcus;Ruminococcus_sp._f11
		2787115	Bacteria;Bacillati;Bacillota;Clostridia;Eubacteriales;Oscillospiraceae;Ruminococcus;Ruminococcus_sp._J1101004_170508_H5
		3141597	Bacteria;Bacillati;Bacillota;Clostridia;Eubacteriales;Oscillospiraceae;Ruminococcus;Ruminococcus_sp._J1101004sp1_RTP21198st1_B9_RTP21198_201120
		1816688	Bacteria;Bacillati;Bacillota;Clostridia;Eubacteriales;Oscillospiraceae;Ruminococcus;Ruminococcus_sp._Marseille-P328
		2293228	Bacteria;Bacillati;Bacillota;Clostridia;Eubacteriales;Oscillospiraceae;Ruminococcus;Ruminococcus_sp._OF02-6
		2293230	Bacteria;Bacillati;Bacillota;Clostridia;Eubacteriales;Oscillospiraceae;Ruminococcus;Ruminococcus_sp._OF05-2BH
		2302958	Bacteria;Bacillati;Bacillota;Clostridia;Eubacteriales;Oscillospiraceae;Ruminococcus;Ruminococcus_sp._OM02-16LB
		2293231	Bacteria;Bacillati;Bacillota;Clostridia;Eubacteriales;Oscillospiraceae;Ruminococcus;Ruminococcus_sp._OM04-4AA
		2292374	Bacteria;Bacillati;Bacillota;Clostridia;Eubacteriales;Oscillospiraceae;Ruminococcus;Ruminococcus_sp._OM05-10BH
		2293234	Bacteria;Bacillati;Bacillota;Clostridia;Eubacteriales;Oscillospiraceae;Ruminococcus;Ruminococcus_sp._OM07-7
		2293235	Bacteria;Bacillati;Bacillota;Clostridia;Eubacteriales;Oscillospiraceae;Ruminococcus;Ruminococcus_sp._OM08-13AT
		2292376	Bacteria;Bacillati;Bacillota;Clostridia;Eubacteriales;Oscillospiraceae;Ruminococcus;Ruminococcus_sp._OM08-7
		2293236	Bacteria;Bacillati;Bacillota;Clostridia;Eubacteriales;Oscillospiraceae;Ruminococcus;Ruminococcus_sp._OM08-9BH
		3141603	Bacteria;Bacillati;Bacillota;Clostridia;Eubacteriales;Oscillospiraceae;Ruminococcus;Ruminococcus_sp._RTP21358st1_A5_RTP21358_211008
		3141604	Bacteria;Bacillati;Bacillota;Clostridia;Eubacteriales;Oscillospiraceae;Ruminococcus;Ruminococcus_sp._RTP21358st1_C8_RTP21358_211008
		3141605	Bacteria;Bacillati;Bacillota;Clostridia;Eubacteriales;Oscillospiraceae;Ruminococcus;Ruminococcus_sp._RTP21358st1_G6_RTP21358_211008
		3151395	Bacteria;Bacillati;Bacillota;Clostridia;Eubacteriales;Oscillospiraceae;Ruminococcus;Ruminococcus_sp._RTP21484sp1
		3141608	Bacteria;Bacillati;Bacillota;Clostridia;Eubacteriales;Oscillospiraceae;Ruminococcus;Ruminococcus_sp._RTP21484sp1_RTP21281st1_A2_RTP21281_210402
		3141609	Bacteria;Bacillati;Bacillota;Clostridia;Eubacteriales;Oscillospiraceae;Ruminococcus;Ruminococcus_sp._RTP21484sp1_RTP21281st1_A8_RTP21281_210402
		3141610	Bacteria;Bacillati;Bacillota;Clostridia;Eubacteriales;Oscillospiraceae;Ruminococcus;Ruminococcus_sp._RTP21484sp1_RTP31003st1_F6_RTP31003_210430
		3141611	Bacteria;Bacillati;Bacillota;Clostridia;Eubacteriales;Oscillospiraceae;Ruminococcus;Ruminococcus_sp._RTP21484sp1_RTP31023st1_H8_RTP31023_210422
		657323	Bacteria;Bacillati;Bacillota;Clostridia;Eubacteriales;Oscillospiraceae;Ruminococcus;Ruminococcus_sp._SR1/5
		2293238	Bacteria;Bacillati;Bacillota;Clostridia;Eubacteriales;Oscillospiraceae;Ruminococcus;Ruminococcus_sp._TF08-4
		2293239	Bacteria;Bacillati;Bacillota;Clostridia;Eubacteriales;Oscillospiraceae;Ruminococcus;Ruminococcus_sp._TF10-12AC
		2293240	Bacteria;Bacillati;Bacillota;Clostridia;Eubacteriales;Oscillospiraceae;Ruminococcus;Ruminococcus_sp._TF10-6
		2293241	Bacteria;Bacillati;Bacillota;Clostridia;Eubacteriales;Oscillospiraceae;Ruminococcus;Ruminococcus_sp._TF11-2AC
		2293244	Bacteria;Bacillati;Bacillota;Clostridia;Eubacteriales;Oscillospiraceae;Ruminococcus;Ruminococcus_sp._TM09-4
		2292377	Bacteria;Bacillati;Bacillota;Clostridia;Eubacteriales;Oscillospiraceae;Ruminococcus;Ruminococcus_sp._TM10-9AT
		165186	Bacteria;Bacillati;Bacillota;Clostridia;Eubacteriales;Oscillospiraceae;Ruminococcus;uncultured_Ruminococcus_sp.
		1550024	Bacteria;Bacillati;Bacillota;Clostridia;Eubacteriales;Oscillospiraceae;Ruthenibacterium;Ruthenibacterium_lactatiformans
		2775029	Bacteria;Bacillati;Bacillota;Clostridia;Eubacteriales;Oscillospiraceae;Saccharofermentans;Saccharofermentans_sp.
		214851	Bacteria;Bacillati;Bacillota;Clostridia;Eubacteriales;Oscillospiraceae;Subdoligranulum;Subdoligranulum_variabile
		411471	Bacteria;Bacillati;Bacillota;Clostridia;Eubacteriales;Oscillospiraceae;Subdoligranulum;Subdoligranulum_variabile_DSM_15176
		2053618	Bacteria;Bacillati;Bacillota;Clostridia;Eubacteriales;Oscillospiraceae;Subdoligranulum;Subdoligranulum_sp.
		1897022	Bacteria;Bacillati;Bacillota;Clostridia;Eubacteriales;Oscillospiraceae;Subdoligranulum;Subdoligranulum_sp._60_17
		512298	Bacteria;Bacillati;Bacillota;Clostridia;Eubacteriales;Oscillospiraceae;Subdoligranulum;uncultured_Subdoligranulum_sp.
		659425	Bacteria;Bacillati;Bacillota;Clostridia;Eubacteriales;Oscillospiraceae;Thermoclostridium;Thermoclostridium_caenicola
		1510	Bacteria;Bacillati;Bacillota;Clostridia;Eubacteriales;Oscillospiraceae;Thermoclostridium;Thermoclostridium_stercorarium
		1346611	Bacteria;Bacillati;Bacillota;Clostridia;Eubacteriales;Oscillospiraceae;Thermoclostridium;Thermoclostridium_stercorarium_subsp._leptospartum_DSM_9219
		1121335	Bacteria;Bacillati;Bacillota;Clostridia;Eubacteriales;Oscillospiraceae;Thermoclostridium;Thermoclostridium_stercorarium_subsp._stercorarium_DSM_8532
		1121336	Bacteria;Bacillati;Bacillota;Clostridia;Eubacteriales;Oscillospiraceae;Thermoclostridium;Thermoclostridium_stercorarium_subsp._thermolacticum_DSM_2910
		2304696	Bacteria;Bacillati;Bacillota;Clostridia;Eubacteriales;Oscillospiraceae;Thermoclostridium;Thermoclostridium_sp.
		2763673	Bacteria;Bacillati;Bacillota;Clostridia;Eubacteriales;Oscillospiraceae;Yanshouia;Yanshouia_hominis
		3076478	Bacteria;Bacillati;Bacillota;Clostridia;Eubacteriales;Oscillospiraceae;Candidatus_Faecivivens;Candidatus_Faecivivens_sp.
		2840843	Bacteria;Bacillati;Bacillota;Clostridia;Eubacteriales;Oscillospiraceae;Candidatus_Galloscillospira;Candidatus_Galloscillospira_stercoripullorum
		1834198	Bacteria;Bacillati;Bacillota;Clostridia;Eubacteriales;Oscillospiraceae;Hungateiclostridiaceae_bacterium_KB18;none
		2485925	Bacteria;Bacillati;Bacillota;Clostridia;Eubacteriales;Oscillospiraceae;Oscillospiraceae_bacterium;none
		3142776	Bacteria;Bacillati;Bacillota;Clostridia;Eubacteriales;Oscillospiraceae;Oscillospiraceae_bacterium_50-58;none
		2721777	Bacteria;Bacillati;Bacillota;Clostridia;Eubacteriales;Oscillospiraceae;Oscillospiraceae_bacterium_HV4-5-C5C;none
		2830655	Bacteria;Bacillati;Bacillota;Clostridia;Eubacteriales;Oscillospiraceae;Oscillospiraceae_bacterium_Marseille-Q3528;none
		2911882	Bacteria;Bacillati;Bacillota;Clostridia;Eubacteriales;Oscillospiraceae;Oscillospiraceae_bacterium_SCCA1;none
		2799560	Bacteria;Bacillati;Bacillota;Clostridia;Eubacteriales;Oscillospiraceae;Ruminococcaceae_bacterium_BL-4;none
		2799561	Bacteria;Bacillati;Bacillota;Clostridia;Eubacteriales;Oscillospiraceae;Ruminococcaceae_bacterium_BL-6;none
		1572656	Bacteria;Bacillati;Bacillota;Clostridia;Eubacteriales;Oscillospiraceae;Ruminococcaceae_bacterium_CPB6;none
		552398	Bacteria;Bacillati;Bacillota;Clostridia;Eubacteriales;Oscillospiraceae;Ruminococcaceae_bacterium_D16;none
	Peptococcaceae	2093368	Bacteria;Bacillati;Bacillota;Clostridia;Eubacteriales;Peptococcaceae;Candidatus_Desulforudis;Desulforudis_sp.
		51515	Bacteria;Bacillati;Bacillota;Clostridia;Eubacteriales;Peptococcaceae;Dehalobacterium;Dehalobacterium_formicoaceticum
		2022806	Bacteria;Bacillati;Bacillota;Clostridia;Eubacteriales;Peptococcaceae;Dehalobacterium;Dehalobacterium_sp.
		1564	Bacteria;Bacillati;Bacillota;Clostridia;Eubacteriales;Peptococcaceae;Desulforamulus;Desulforamulus_ruminis
		2052179	Bacteria;Bacillati;Bacillota;Clostridia;Eubacteriales;Peptococcaceae;Peptococcaceae_bacterium;none
		1655638	Bacteria;Bacillati;Bacillota;Clostridia;Eubacteriales;Peptococcaceae;Peptococcaceae_bacterium_1109;none
	Symbiobacteriaceae	2602712	Bacteria;Bacillati;Bacillota;Clostridia;Eubacteriales;Symbiobacteriaceae;Symbiobacteriaceae_bacterium;none
	Syntrophomonadaceae	2053627	Bacteria;Bacillati;Bacillota;Clostridia;Eubacteriales;Syntrophomonadaceae;Syntrophomonas;Syntrophomonas_sp.
		2093811	Bacteria;Bacillati;Bacillota;Clostridia;Eubacteriales;Syntrophomonadaceae;Syntrophomonadaceae_bacterium;none
	Unclassified Eubacteriales	3076484	Bacteria;Bacillati;Bacillota;Clostridia;Eubacteriales;Candidatus_Fimadaptatus_sp.;Candidatus_Fimadaptatus;none
		2840823	Bacteria;Bacillati;Bacillota;Clostridia;Eubacteriales;Candidatus_Fimimorpha_excrementavium;Candidatus_Fimimorpha;none
		2840826	Bacteria;Bacillati;Bacillota;Clostridia;Eubacteriales;Candidatus_Fimisoma_avicola;Candidatus_Fimisoma;none
		3048859	Bacteria;Bacillati;Bacillota;Clostridia;Eubacteriales;Candidatus_Fimisoma_sp.;Candidatus_Fimisoma;none
		3030905	Bacteria;Bacillati;Bacillota;Clostridia;Eubacteriales;Candidatus_Limivicinus_sp.;Candidatus_Limivicinus;none
		2840921	Bacteria;Bacillati;Bacillota;Clostridia;Eubacteriales;Candidatus_Scatomorpha_gallistercoris;Candidatus_Scatomorpha;none
		2840926	Bacteria;Bacillati;Bacillota;Clostridia;Eubacteriales;Candidatus_Scatomorpha_merdigallinarum;Candidatus_Scatomorpha;none
		3048888	Bacteria;Bacillati;Bacillota;Clostridia;Eubacteriales;Candidatus_Ventricola_sp.;Candidatus_Ventricola;none
		2838573	Bacteria;Bacillati;Bacillota;Clostridia;Eubacteriales;Candidatus_Evtepia_excrementipullorum;Evtepia;none
		2838574	Bacteria;Bacillati;Bacillota;Clostridia;Eubacteriales;Candidatus_Evtepia_faecavium;Evtepia;none
		2211183	Bacteria;Bacillati;Bacillota;Clostridia;Eubacteriales;Evtepia_gabavorous;Evtepia;none
		2773933	Bacteria;Bacillati;Bacillota;Clostridia;Eubacteriales;Evtepia_sp.;Evtepia;none
		1918624	Bacteria;Bacillati;Bacillota;Clostridia;Eubacteriales;Flintibacter_sp.;Flintibacter;none
		2610895	Bacteria;Bacillati;Bacillota;Clostridia;Eubacteriales;Flintibacter_sp._KGMB00164;Flintibacter;none
		204475	Bacteria;Bacillati;Bacillota;Clostridia;Eubacteriales;Gemmiger;none;none
		2838606	Bacteria;Bacillati;Bacillota;Clostridia;Eubacteriales;Candidatus_Gemmiger_avistercoris;Gemmiger;none
		2838607	Bacteria;Bacillati;Bacillota;Clostridia;Eubacteriales;Candidatus_Gemmiger_avium;Gemmiger;none
		2838609	Bacteria;Bacillati;Bacillota;Clostridia;Eubacteriales;Candidatus_Gemmiger_excrementigallinarum;Gemmiger;none
		2838611	Bacteria;Bacillati;Bacillota;Clostridia;Eubacteriales;Candidatus_Gemmiger_faecavium;Gemmiger;none
		2838612	Bacteria;Bacillati;Bacillota;Clostridia;Eubacteriales;Candidatus_Gemmiger_faecigallinarum;Gemmiger;none
		2838613	Bacteria;Bacillati;Bacillota;Clostridia;Eubacteriales;Candidatus_Gemmiger_stercoravium;Gemmiger;none
		745368	Bacteria;Bacillati;Bacillota;Clostridia;Eubacteriales;Gemmiger_formicilis;Gemmiger;none
		2779354	Bacteria;Bacillati;Bacillota;Clostridia;Eubacteriales;Gemmiger_gallinarum;Gemmiger;none
		2997294	Bacteria;Bacillati;Bacillota;Clostridia;Eubacteriales;Gemmiger_qucibialis;Gemmiger;none
		2049027	Bacteria;Bacillati;Bacillota;Clostridia;Eubacteriales;Gemmiger_sp.;Gemmiger;none
		1965549	Bacteria;Bacillati;Bacillota;Clostridia;Eubacteriales;Gemmiger_sp._An120;Gemmiger;none
		1623490	Bacteria;Bacillati;Bacillota;Clostridia;Eubacteriales;uncultured_Gemmiger_sp.;Gemmiger;none
		1392389	Bacteria;Bacillati;Bacillota;Clostridia;Eubacteriales;Intestinimonas;none;none
		2838624	Bacteria;Bacillati;Bacillota;Clostridia;Eubacteriales;Candidatus_Intestinimonas_stercoravium;Intestinimonas;none
		2838625	Bacteria;Bacillati;Bacillota;Clostridia;Eubacteriales;Candidatus_Intestinimonas_stercorigallinarum;Intestinimonas;none
		2881257	Bacteria;Bacillati;Bacillota;Clostridia;Eubacteriales;Intestinimonas_aquisgranensis;Intestinimonas;none
		1297617	Bacteria;Bacillati;Bacillota;Clostridia;Eubacteriales;Intestinimonas_butyriciproducens;Intestinimonas;none
		1673721	Bacteria;Bacillati;Bacillota;Clostridia;Eubacteriales;Intestinimonas_massiliensis_(ex_Afouda_et_al._2020);Intestinimonas;none
		1689270	Bacteria;Bacillati;Bacillota;Clostridia;Eubacteriales;Intestinimonas_timonensis;Intestinimonas;none
		1965293	Bacteria;Bacillati;Bacillota;Clostridia;Eubacteriales;Intestinimonas_sp.;Intestinimonas;none
		3143190	Bacteria;Bacillati;Bacillota;Clostridia;Eubacteriales;Intestinimonas_sp._RTP31139st1_F5_RTP31139_211217;Intestinimonas;none
		1946651	Bacteria;Bacillati;Bacillota;Clostridia;Eubacteriales;Intestinimonas_sp._UBA1698;Intestinimonas;none
		1689265	Bacteria;Bacillati;Bacillota;Clostridia;Eubacteriales;uncultured_Intestinimonas_sp.;Intestinimonas;none
		1673724	Bacteria;Bacillati;Bacillota;Clostridia;Eubacteriales;Neofamilia_massiliensis;Neofamilia_(nom._nud.);none
		415015	Bacteria;Bacillati;Bacillota;Clostridia;Eubacteriales;Proteiniborus_ethanoligenes;Proteiniborus;none
		2079015	Bacteria;Bacillati;Bacillota;Clostridia;Eubacteriales;Proteiniborus_sp.;Proteiniborus;none
		3050072	Bacteria;Bacillati;Bacillota;Clostridia;Eubacteriales;Proteiniborus_sp._MB09-C3;Proteiniborus;none
		384638	Bacteria;Bacillati;Bacillota;Clostridia;Eubacteriales;[Bacteroides]_pectinophilus;none;none
		1263051	Bacteria;Bacillati;Bacillota;Clostridia;Eubacteriales;Bacteroides_pectinophilus_CAG:437;none;Bacteroides_pectinophilus_CAG:437
		483218	Bacteria;Bacillati;Bacillota;Clostridia;Eubacteriales;[Bacteroides]_pectinophilus_ATCC_43243;none;[Bacteroides]_pectinophilus_ATCC_43243
	Eubacteriales incertae sedis	1937527	Bacteria;Bacillati;Bacillota;Clostridia;Eubacteriales;Clostridiales_Family_XVII._Incertae_Sedis;Thermaerobacter;Thermaerobacter_sp.
		2785058	Bacteria;Bacillati;Bacillota;Clostridia;Eubacteriales;Eubacteriales_Family_XII._Incertae_Sedis;Fusibacter;Fusibacter_ferrireducens
		76009	Bacteria;Bacillati;Bacillota;Clostridia;Eubacteriales;Eubacteriales_Family_XII._Incertae_Sedis;Fusibacter;Fusibacter_paucivorans
		938278	Bacteria;Bacillati;Bacillota;Clostridia;Eubacteriales;Eubacteriales_Family_XIII._Incertae_Sedis;Casaltella;Casaltella_massiliensis
		2652293	Bacteria;Bacillati;Bacillota;Clostridia;Eubacteriales;Eubacteriales_Family_XIII._Incertae_Sedis;Hornefia;Hornefia_butyriciproducens
		2652292	Bacteria;Bacillati;Bacillota;Clostridia;Eubacteriales;Eubacteriales_Family_XIII._Incertae_Sedis;Hornefia;Hornefia_porci
		2944216	Bacteria;Bacillati;Bacillota;Clostridia;Eubacteriales;Eubacteriales_Family_XIII._Incertae_Sedis;Lentihominibacter;Lentihominibacter_sp.
		2818044	Bacteria;Bacillati;Bacillota;Clostridia;Eubacteriales;Eubacteriales_Family_XIII._Incertae_Sedis;Sinanaerobacter;Sinanaerobacter_chloroacetimidivorans
		3111540	Bacteria;Bacillati;Bacillota;Clostridia;Eubacteriales;Eubacteriales_Family_XIII._Incertae_Sedis;Sinanaerobacter;Sinanaerobacter_sp._ZZT-01
		2763644	Bacteria;Bacillati;Bacillota;Clostridia;Eubacteriales;Eubacteriales_Family_XIII._Incertae_Sedis;Zhenpiania;Zhenpiania_hominis
		888721	Bacteria;Bacillati;Bacillota;Clostridia;Eubacteriales;Eubacteriales_Family_XIII._Incertae_Sedis;Eubacterium_minutum_ATCC_700079;Eubacterium_minutum_ATCC_700079
		2137877	Bacteria;Bacillati;Bacillota;Clostridia;Eubacteriales;Eubacteriales_Family_XIII._Incertae_Sedis;Clostridiales_Family_XIII_bacterium;none
	Unclassified Eubacteriales, clostridiales	1898207	Bacteria;Bacillati;Bacillota;Clostridia;Eubacteriales;Clostridiales_bacterium;none;none
		1641393	Bacteria;Bacillati;Bacillota;Clostridia;Eubacteriales;Clostridiales_bacterium_38_11;none;none
		1715004	Bacteria;Bacillati;Bacillota;Clostridia;Eubacteriales;Clostridiales_bacterium_KLE1615;none;none
		1321778	Bacteria;Bacillati;Bacillota;Clostridia;Eubacteriales;Clostridiales_bacterium_oral_taxon_876_str._F0540;none;Clostridiales_bacterium_oral_taxon_876_str._F0540
		1605376	Bacteria;Bacillati;Bacillota;Clostridia;Eubacteriales;Clostridiales_bacterium_PH28_bin88;none;none
		2831996	Bacteria;Bacillati;Bacillota;Clostridia;Eubacteriales;Eubacteriales_bacterium;none;none
		3039678	Bacteria;Bacillati;Bacillota;Clostridia;Eubacteriales;Eubacteriales_bacterium_mix99;none;none
		172733	Bacteria;Bacillati;Bacillota;Clostridia;Eubacteriales;uncultured_Eubacteriales_bacterium;none;none
	Halanaerobiaceae	43595	Bacteria;Bacillati;Bacillota;Clostridia;Halanaerobiales;Halanaerobiaceae;Halanaerobium;Halanaerobium_saccharolyticum
		1895664	Bacteria;Bacillati;Bacillota;Clostridia;Halanaerobiales;Halanaerobiaceae;Halanaerobium;Halanaerobium_sp.
		321763	Bacteria;Bacillati;Bacillota;Clostridia;Halanaerobiales;Halarsenatibacteraceae;Halarsenatibacter;Halarsenatibacter_silvermanii
		2094029	Bacteria;Bacillati;Bacillota;Clostridia;Halanaerobiales;Halanaerobiales_bacterium;none;none
	Koleobacteraceae	2751313	Bacteria;Bacillati;Bacillota;Clostridia;Koleobacterales;Koleobacteraceae;Koleobacter;Koleobacter_methoxysyntrophicus
	Anaerotignaceae	2358141	Bacteria;Bacillati;Bacillota;Clostridia;Lachnospirales;Anaerotignaceae;Anaerotignum;Anaerotignum_faecicola
		160404	Bacteria;Bacillati;Bacillota;Clostridia;Lachnospirales;Anaerotignaceae;Anaerotignum;Anaerotignum_lactatifermentans
		1121323	Bacteria;Bacillati;Bacillota;Clostridia;Lachnospirales;Anaerotignaceae;Anaerotignum;Anaerotignum_lactatifermentans_DSM_14214
		36847	Bacteria;Bacillati;Bacillota;Clostridia;Lachnospirales;Anaerotignaceae;Anaerotignum;Anaerotignum_neopropionicum
		28446	Bacteria;Bacillati;Bacillota;Clostridia;Lachnospirales;Anaerotignaceae;Anaerotignum;Anaerotignum_propionicum
		991789	Bacteria;Bacillati;Bacillota;Clostridia;Lachnospirales;Anaerotignaceae;Anaerotignum;Anaerotignum_propionicum_DSM_1682
		2039241	Bacteria;Bacillati;Bacillota;Clostridia;Lachnospirales;Anaerotignaceae;Anaerotignum;Anaerotignum_sp.
		2841521	Bacteria;Bacillati;Bacillota;Clostridia;Lachnospirales;Anaerotignaceae;Anaerotignum;Anaerotignum_sp._MSJ-24
		2039243	Bacteria;Bacillati;Bacillota;Clostridia;Lachnospirales;Anaerotignaceae;Anaerotignum;uncultured_Anaerotignum_sp.
	Cellulosilyticaceae	29360	Bacteria;Bacillati;Bacillota;Clostridia;Lachnospirales;Cellulosilyticaceae;Cellulosilyticum;Cellulosilyticum_lentocellum
		642492	Bacteria;Bacillati;Bacillota;Clostridia;Lachnospirales;Cellulosilyticaceae;Cellulosilyticum;Cellulosilyticum_lentocellum_DSM_5427
		3055805	Bacteria;Bacillati;Bacillota;Clostridia;Lachnospirales;Cellulosilyticaceae;Cellulosilyticum;Cellulosilyticum_sp._ST5
		2497860	Bacteria;Bacillati;Bacillota;Clostridia;Lachnospirales;Cellulosilyticaceae;Cellulosilyticum;Cellulosilyticum_sp._WCF-2
		3018743	Bacteria;Bacillati;Bacillota;Clostridia;Lachnospirales;Cellulosilyticaceae;Holtiella;Holtiella_tumoricola
	Defluviitaleaceae	2660712	Bacteria;Bacillati;Bacillota;Clostridia;Lachnospirales;Defluviitaleaceae;Defluviitaleaceae_bacterium;none
	Lachnospiraceae	186803	Bacteria;Bacillati;Bacillota;Clostridia;Lachnospirales;Lachnospiraceae;none;none
		1872090	Bacteria;Bacillati;Bacillota;Clostridia;Lachnospirales;Lachnospiraceae;Acetatifactor;Acetatifactor_sp.
		2908897	Bacteria;Bacillati;Bacillota;Clostridia;Lachnospirales;Lachnospiraceae;Acetatifactor;Acetatifactor_sp._DFI.5.50
		2382	Bacteria;Bacillati;Bacillota;Clostridia;Lachnospirales;Lachnospiraceae;Acetitomaculum;Acetitomaculum_ruminis
		1120918	Bacteria;Bacillati;Bacillota;Clostridia;Lachnospirales;Lachnospiraceae;Acetitomaculum;Acetitomaculum_ruminis_DSM_5522
		1766253	Bacteria;Bacillati;Bacillota;Clostridia;Lachnospirales;Lachnospiraceae;Agathobacter;none
		39491	Bacteria;Bacillati;Bacillota;Clostridia;Lachnospirales;Lachnospiraceae;Agathobacter;Agathobacter_rectalis
		515619	Bacteria;Bacillati;Bacillota;Clostridia;Lachnospirales;Lachnospiraceae;Agathobacter;Agathobacter_rectalis_ATCC_33656
		1263079	Bacteria;Bacillati;Bacillota;Clostridia;Lachnospirales;Lachnospiraceae;Agathobacter;Agathobacter_rectalis_CAG:36
		657318	Bacteria;Bacillati;Bacillota;Clostridia;Lachnospirales;Lachnospiraceae;Agathobacter;Agathobacter_rectalis_DSM_17629
		657317	Bacteria;Bacillati;Bacillota;Clostridia;Lachnospirales;Lachnospiraceae;Agathobacter;Agathobacter_rectalis_M104/1
		2021311	Bacteria;Bacillati;Bacillota;Clostridia;Lachnospirales;Lachnospiraceae;Agathobacter;Agathobacter_sp.
		1766256	Bacteria;Bacillati;Bacillota;Clostridia;Lachnospirales;Lachnospiraceae;Agathobacter;uncultured_Agathobacter_sp.
		2981647	Bacteria;Bacillati;Bacillota;Clostridia;Lachnospirales;Lachnospiraceae;Alitiscatomonas;Alitiscatomonas_sp.
		2569097	Bacteria;Bacillati;Bacillota;Clostridia;Lachnospirales;Lachnospiraceae;Anaerobutyricum;none
		39488	Bacteria;Bacillati;Bacillota;Clostridia;Lachnospirales;Lachnospiraceae;Anaerobutyricum;Anaerobutyricum_hallii
		105843	Bacteria;Bacillati;Bacillota;Clostridia;Lachnospirales;Lachnospiraceae;Anaerobutyricum;Anaerobutyricum_soehngenii
		2838454	Bacteria;Bacillati;Bacillota;Clostridia;Lachnospirales;Lachnospiraceae;Anaerobutyricum;Candidatus_Anaerobutyricum_avicola
		2838455	Bacteria;Bacillati;Bacillota;Clostridia;Lachnospirales;Lachnospiraceae;Anaerobutyricum;Candidatus_Anaerobutyricum_faecale
		2838456	Bacteria;Bacillati;Bacillota;Clostridia;Lachnospirales;Lachnospiraceae;Anaerobutyricum;Candidatus_Anaerobutyricum_stercoripullorum
		2838457	Bacteria;Bacillati;Bacillota;Clostridia;Lachnospirales;Lachnospiraceae;Anaerobutyricum;Candidatus_Anaerobutyricum_stercoris
		2569098	Bacteria;Bacillati;Bacillota;Clostridia;Lachnospirales;Lachnospiraceae;Anaerobutyricum;Anaerobutyricum_sp.
		2569100	Bacteria;Bacillati;Bacillota;Clostridia;Lachnospirales;Lachnospiraceae;Anaerobutyricum;uncultured_Anaerobutyricum_sp.
		1527	Bacteria;Bacillati;Bacillota;Clostridia;Lachnospirales;Lachnospiraceae;Anaerocolumna;Anaerocolumna_aminovalerica
		1727145	Bacteria;Bacillati;Bacillota;Clostridia;Lachnospirales;Lachnospiraceae;Anaerocolumna;Anaerocolumna_chitinilytica
		259063	Bacteria;Bacillati;Bacillota;Clostridia;Lachnospirales;Lachnospiraceae;Anaerocolumna;Anaerocolumna_jejuensis
		1121322	Bacteria;Bacillati;Bacillota;Clostridia;Lachnospirales;Lachnospiraceae;Anaerocolumna;Anaerocolumna_jejuensis_DSM_15929
		2696063	Bacteria;Bacillati;Bacillota;Clostridia;Lachnospirales;Lachnospiraceae;Anaerocolumna;Anaerocolumna_sedimenticola
		100134	Bacteria;Bacillati;Bacillota;Clostridia;Lachnospirales;Lachnospiraceae;Anaerocolumna;Anaerocolumna_xylanovorans
		1121345	Bacteria;Bacillati;Bacillota;Clostridia;Lachnospirales;Lachnospiraceae;Anaerocolumna;Anaerocolumna_xylanovorans_DSM_12503
		2041569	Bacteria;Bacillati;Bacillota;Clostridia;Lachnospirales;Lachnospiraceae;Anaerocolumna;Anaerocolumna_sp.
		3081750	Bacteria;Bacillati;Bacillota;Clostridia;Lachnospirales;Lachnospiraceae;Anaerocolumna;Anaerocolumna_sp._AGMB13020
		3039116	Bacteria;Bacillati;Bacillota;Clostridia;Lachnospirales;Lachnospiraceae;Anaerocolumna;Anaerocolumna_sp._AGMB13025
		3070997	Bacteria;Bacillati;Bacillota;Clostridia;Lachnospirales;Lachnospiraceae;Anaerocolumna;Anaerocolumna_sp._MB42-C2
		1843212	Bacteria;Bacillati;Bacillota;Clostridia;Lachnospirales;Lachnospiraceae;Anaerocolumna;uncultured_Anaerocolumna_sp.
		2785025	Bacteria;Bacillati;Bacillota;Clostridia;Lachnospirales;Lachnospiraceae;Anaeromicropila;Anaeromicropila_herbilytica
		2718714	Bacteria;Bacillati;Bacillota;Clostridia;Lachnospirales;Lachnospiraceae;Anaerosporobacter;Anaerosporobacter_faecicola
		264463	Bacteria;Bacillati;Bacillota;Clostridia;Lachnospirales;Lachnospiraceae;Anaerosporobacter;Anaerosporobacter_mobilis
		1120996	Bacteria;Bacillati;Bacillota;Clostridia;Lachnospirales;Lachnospiraceae;Anaerosporobacter;Anaerosporobacter_mobilis_DSM_15930
		1872529	Bacteria;Bacillati;Bacillota;Clostridia;Lachnospirales;Lachnospiraceae;Anaerosporobacter;Anaerosporobacter_sp.
		904188	Bacteria;Bacillati;Bacillota;Clostridia;Lachnospirales;Lachnospiraceae;Anaerosporobacter;uncultured_Anaerosporobacter_sp.
		645466	Bacteria;Bacillati;Bacillota;Clostridia;Lachnospirales;Lachnospiraceae;Anaerostipes;Anaerostipes_butyraticus
		649756	Bacteria;Bacillati;Bacillota;Clostridia;Lachnospirales;Lachnospiraceae;Anaerostipes;Anaerostipes_hadrus
		1872530	Bacteria;Bacillati;Bacillota;Clostridia;Lachnospirales;Lachnospiraceae;Anaerostipes;Anaerostipes_sp.
		1261636	Bacteria;Bacillati;Bacillota;Clostridia;Lachnospirales;Lachnospiraceae;Anaerostipes;Anaerostipes_sp._494a
		2841520	Bacteria;Bacillati;Bacillota;Clostridia;Lachnospirales;Lachnospiraceae;Anaerostipes;Anaerostipes_sp._MSJ-23
		2981768	Bacteria;Bacillati;Bacillota;Clostridia;Lachnospirales;Lachnospiraceae;Anthropogastromicrobium;Anthropogastromicrobium_aceti
		2981649	Bacteria;Bacillati;Bacillota;Clostridia;Lachnospirales;Lachnospiraceae;Anthropogastromicrobium;Anthropogastromicrobium_sp.
		2838476	Bacteria;Bacillati;Bacillota;Clostridia;Lachnospirales;Lachnospiraceae;Bariatricus;Candidatus_Bariatricus_faecipullorum
		1924083	Bacteria;Bacillati;Bacillota;Clostridia;Lachnospirales;Lachnospiraceae;Bariatricus;Bariatricus_sp.
		2606636	Bacteria;Bacillati;Bacillota;Clostridia;Lachnospirales;Lachnospiraceae;Bilifractor;Bilifractor_porci
		2815796	Bacteria;Bacillati;Bacillota;Clostridia;Lachnospirales;Lachnospiraceae;Bilifractor;Bilifractor_sp.
		572511	Bacteria;Bacillati;Bacillota;Clostridia;Lachnospirales;Lachnospiraceae;Blautia;none
		2981783	Bacteria;Bacillati;Bacillota;Clostridia;Lachnospirales;Lachnospiraceae;Blautia;Blautia_acetigignens
		2981782	Bacteria;Bacillati;Bacillota;Clostridia;Lachnospirales;Lachnospiraceae;Blautia;Blautia_ammoniilytica
		3133153	Bacteria;Bacillati;Bacillota;Clostridia;Lachnospirales;Lachnospiraceae;Blautia;Blautia_aquisgranensis
		3133175	Bacteria;Bacillati;Bacillota;Clostridia;Lachnospirales;Lachnospiraceae;Blautia;Blautia_caccae
		1796615	Bacteria;Bacillati;Bacillota;Clostridia;Lachnospirales;Lachnospiraceae;Blautia;Blautia_caecimuris
		2763026	Bacteria;Bacillati;Bacillota;Clostridia;Lachnospirales;Lachnospiraceae;Blautia;Blautia_celeris
		1532	Bacteria;Bacillati;Bacillota;Clostridia;Lachnospirales;Lachnospiraceae;Blautia;Blautia_coccoides
		2763027	Bacteria;Bacillati;Bacillota;Clostridia;Lachnospirales;Lachnospiraceae;Blautia;Blautia_difficilis
		2509240	Bacteria;Bacillati;Bacillota;Clostridia;Lachnospirales;Lachnospiraceae;Blautia;Blautia_faecicola
		871665	Bacteria;Bacillati;Bacillota;Clostridia;Lachnospirales;Lachnospiraceae;Blautia;Blautia_faecis
		2881264	Bacteria;Bacillati;Bacillota;Clostridia;Lachnospirales;Lachnospiraceae;Blautia;Blautia_fusiformis
		536633	Bacteria;Bacillati;Bacillota;Clostridia;Lachnospirales;Lachnospiraceae;Blautia;Blautia_glucerasea
		53443	Bacteria;Bacillati;Bacillota;Clostridia;Lachnospirales;Lachnospiraceae;Blautia;Blautia_hydrogenotrophica
		2763028	Bacteria;Bacillati;Bacillota;Clostridia;Lachnospirales;Lachnospiraceae;Blautia;Blautia_intestinalis
		3133152	Bacteria;Bacillati;Bacillota;Clostridia;Lachnospirales;Lachnospiraceae;Blautia;Blautia_intestinihominis
		2763029	Bacteria;Bacillati;Bacillota;Clostridia;Lachnospirales;Lachnospiraceae;Blautia;Blautia_lenta
		89014	Bacteria;Bacillati;Bacillota;Clostridia;Lachnospirales;Lachnospiraceae;Blautia;Blautia_luti
		649762	Bacteria;Bacillati;Bacillota;Clostridia;Lachnospirales;Lachnospiraceae;Blautia;Blautia_luti_DSM_14534_=_JCM_17040
		1917868	Bacteria;Bacillati;Bacillota;Clostridia;Lachnospirales;Lachnospiraceae;Blautia;Blautia_marasmi
		1737424	Bacteria;Bacillati;Bacillota;Clostridia;Lachnospirales;Lachnospiraceae;Blautia;Blautia_massiliensis_(ex_Durand_et_al._2017)
		40520	Bacteria;Bacillati;Bacillota;Clostridia;Lachnospirales;Lachnospiraceae;Blautia;Blautia_obeum
		657314	Bacteria;Bacillati;Bacillota;Clostridia;Lachnospirales;Lachnospiraceae;Blautia;Blautia_obeum_A2-162
		411459	Bacteria;Bacillati;Bacillota;Clostridia;Lachnospirales;Lachnospiraceae;Blautia;Blautia_obeum_ATCC_29174
		1263107	Bacteria;Bacillati;Bacillota;Clostridia;Lachnospirales;Lachnospiraceae;Blautia;Blautia_obeum_CAG:39
		2877527	Bacteria;Bacillati;Bacillota;Clostridia;Lachnospirales;Lachnospiraceae;Blautia;Blautia_parvula
		33035	Bacteria;Bacillati;Bacillota;Clostridia;Lachnospirales;Lachnospiraceae;Blautia;Blautia_producta
		1121114	Bacteria;Bacillati;Bacillota;Clostridia;Lachnospirales;Lachnospiraceae;Blautia;Blautia_producta_ATCC_27340_=_DSM_2950
		180164	Bacteria;Bacillati;Bacillota;Clostridia;Lachnospirales;Lachnospiraceae;Blautia;Blautia_schinkii
		2763030	Bacteria;Bacillati;Bacillota;Clostridia;Lachnospirales;Lachnospiraceae;Blautia;Blautia_segnis
		2763031	Bacteria;Bacillati;Bacillota;Clostridia;Lachnospirales;Lachnospiraceae;Blautia;Blautia_tarda
		418240	Bacteria;Bacillati;Bacillota;Clostridia;Lachnospirales;Lachnospiraceae;Blautia;Blautia_wexlerae
		1280691	Bacteria;Bacillati;Bacillota;Clostridia;Lachnospirales;Lachnospiraceae;Blautia;Blautia_wexlerae_AGR2146
		1121115	Bacteria;Bacillati;Bacillota;Clostridia;Lachnospirales;Lachnospiraceae;Blautia;Blautia_wexlerae_DSM_19850
		2838486	Bacteria;Bacillati;Bacillota;Clostridia;Lachnospirales;Lachnospiraceae;Blautia;Candidatus_Blautia_excrementipullorum
		2838488	Bacteria;Bacillati;Bacillota;Clostridia;Lachnospirales;Lachnospiraceae;Blautia;Candidatus_Blautia_faecigallinarum
		2838489	Bacteria;Bacillati;Bacillota;Clostridia;Lachnospirales;Lachnospiraceae;Blautia;Candidatus_Blautia_faecipullorum
		2838490	Bacteria;Bacillati;Bacillota;Clostridia;Lachnospirales;Lachnospiraceae;Blautia;Candidatus_Blautia_gallistercoris
		2838493	Bacteria;Bacillati;Bacillota;Clostridia;Lachnospirales;Lachnospiraceae;Blautia;Candidatus_Blautia_intestinipullorum
		2838494	Bacteria;Bacillati;Bacillota;Clostridia;Lachnospirales;Lachnospiraceae;Blautia;Candidatus_Blautia_merdavium
		2838496	Bacteria;Bacillati;Bacillota;Clostridia;Lachnospirales;Lachnospiraceae;Blautia;Candidatus_Blautia_merdipullorum
		2838501	Bacteria;Bacillati;Bacillota;Clostridia;Lachnospirales;Lachnospiraceae;Blautia;Candidatus_Blautia_stercorigallinarum
		2648079	Bacteria;Bacillati;Bacillota;Clostridia;Lachnospirales;Lachnospiraceae;Blautia;unclassified_Blautia
		1955243	Bacteria;Bacillati;Bacillota;Clostridia;Lachnospirales;Lachnospiraceae;Blautia;Blautia_sp.
		2787821	Bacteria;Bacillati;Bacillota;Clostridia;Lachnospirales;Lachnospiraceae;Blautia;Blautia_sp._1001283B150304_161114_C9
		3144490	Bacteria;Bacillati;Bacillota;Clostridia;Lachnospirales;Lachnospiraceae;Blautia;Blautia_sp._1033sp1_1033st1_G9_1033SCRN_220408
		2883262	Bacteria;Bacillati;Bacillota;Clostridia;Lachnospirales;Lachnospiraceae;Blautia;Blautia_sp._210702-DFI.1.159
		2883263	Bacteria;Bacillati;Bacillota;Clostridia;Lachnospirales;Lachnospiraceae;Blautia;Blautia_sp._210820-DFI.6.14
		3143057	Bacteria;Bacillati;Bacillota;Clostridia;Lachnospirales;Lachnospiraceae;Blautia;Blautia_sp._2227st1_G12_2227SCRN_220401
		2478953	Bacteria;Bacillati;Bacillota;Clostridia;Lachnospirales;Lachnospiraceae;Blautia;Blautia_sp._aa_0143
		2292195	Bacteria;Bacillati;Bacillota;Clostridia;Lachnospirales;Lachnospiraceae;Blautia;Blautia_sp._AF13-16
		2292958	Bacteria;Bacillati;Bacillota;Clostridia;Lachnospirales;Lachnospiraceae;Blautia;Blautia_sp._AF14-40
		2292960	Bacteria;Bacillati;Bacillota;Clostridia;Lachnospirales;Lachnospiraceae;Blautia;Blautia_sp._AF19-1
		2292961	Bacteria;Bacillati;Bacillota;Clostridia;Lachnospirales;Lachnospiraceae;Blautia;Blautia_sp._AF19-10LB
		2292963	Bacteria;Bacillati;Bacillota;Clostridia;Lachnospirales;Lachnospiraceae;Blautia;Blautia_sp._AF19-34
		2292967	Bacteria;Bacillati;Bacillota;Clostridia;Lachnospirales;Lachnospiraceae;Blautia;Blautia_sp._AF32-4BH
		2292968	Bacteria;Bacillati;Bacillota;Clostridia;Lachnospirales;Lachnospiraceae;Blautia;Blautia_sp._AF34-10
		2292969	Bacteria;Bacillati;Bacillota;Clostridia;Lachnospirales;Lachnospiraceae;Blautia;Blautia_sp._AM16-16B
		2292970	Bacteria;Bacillati;Bacillota;Clostridia;Lachnospirales;Lachnospiraceae;Blautia;Blautia_sp._AM22-22LB
		2292971	Bacteria;Bacillati;Bacillota;Clostridia;Lachnospirales;Lachnospiraceae;Blautia;Blautia_sp._AM23-13AC
		2292972	Bacteria;Bacillati;Bacillota;Clostridia;Lachnospirales;Lachnospiraceae;Blautia;Blautia_sp._AM28-10
		2292973	Bacteria;Bacillati;Bacillota;Clostridia;Lachnospirales;Lachnospiraceae;Blautia;Blautia_sp._AM28-27
		2292974	Bacteria;Bacillati;Bacillota;Clostridia;Lachnospirales;Lachnospiraceae;Blautia;Blautia_sp._AM28-36
		2292975	Bacteria;Bacillati;Bacillota;Clostridia;Lachnospirales;Lachnospiraceae;Blautia;Blautia_sp._AM29-29
		1965603	Bacteria;Bacillati;Bacillota;Clostridia;Lachnospirales;Lachnospiraceae;Blautia;Blautia_sp._An249
		2212480	Bacteria;Bacillati;Bacillota;Clostridia;Lachnospirales;Lachnospiraceae;Blautia;Blautia_sp._BCRC_81119
		2584624	Bacteria;Bacillati;Bacillota;Clostridia;Lachnospirales;Lachnospiraceae;Blautia;Blautia_sp._BIOML-A1
		2949654	Bacteria;Bacillati;Bacillota;Clostridia;Lachnospirales;Lachnospiraceae;Blautia;Blautia_sp._C3-R-101
		1262755	Bacteria;Bacillati;Bacillota;Clostridia;Lachnospirales;Lachnospiraceae;Blautia;Blautia_sp._CAG:237
		1262756	Bacteria;Bacillati;Bacillota;Clostridia;Lachnospirales;Lachnospiraceae;Blautia;Blautia_sp._CAG:257
		1896976	Bacteria;Bacillati;Bacillota;Clostridia;Lachnospirales;Lachnospiraceae;Blautia;Blautia_sp._CAG:37_48_57
		2885264	Bacteria;Bacillati;Bacillota;Clostridia;Lachnospirales;Lachnospiraceae;Blautia;Blautia_sp._DFI.1.216
		2885261	Bacteria;Bacillati;Bacillota;Clostridia;Lachnospirales;Lachnospiraceae;Blautia;Blautia_sp._DFI.3.45
		2885259	Bacteria;Bacillati;Bacillota;Clostridia;Lachnospirales;Lachnospiraceae;Blautia;Blautia_sp._DFI.4.84
		2885262	Bacteria;Bacillati;Bacillota;Clostridia;Lachnospirales;Lachnospiraceae;Blautia;Blautia_sp._DFI.6.71
		2965276	Bacteria;Bacillati;Bacillota;Clostridia;Lachnospirales;Lachnospiraceae;Blautia;Blautia_sp._DFI.9.10
		2885260	Bacteria;Bacillati;Bacillota;Clostridia;Lachnospirales;Lachnospiraceae;Blautia;Blautia_sp._DFI.9.9
		3134667	Bacteria;Bacillati;Bacillota;Clostridia;Lachnospirales;Lachnospiraceae;Blautia;Blautia_sp._HCN-1074
		3134653	Bacteria;Bacillati;Bacillota;Clostridia;Lachnospirales;Lachnospiraceae;Blautia;Blautia_sp._ICN-22010
		3123295	Bacteria;Bacillati;Bacillota;Clostridia;Lachnospirales;Lachnospiraceae;Blautia;Blautia_sp._JLR.GB0024
		1226324	Bacteria;Bacillati;Bacillota;Clostridia;Lachnospirales;Lachnospiraceae;Blautia;Blautia_sp._KLE_1732
		2860051	Bacteria;Bacillati;Bacillota;Clostridia;Lachnospirales;Lachnospiraceae;Blautia;Blautia_sp._KLE_1732_HM_1032
		1969168	Bacteria;Bacillati;Bacillota;Clostridia;Lachnospirales;Lachnospiraceae;Blautia;Blautia_sp._LMAG:36
		1969171	Bacteria;Bacillati;Bacillota;Clostridia;Lachnospirales;Lachnospiraceae;Blautia;Blautia_sp._LMAG:75
		1969173	Bacteria;Bacillati;Bacillota;Clostridia;Lachnospirales;Lachnospiraceae;Blautia;Blautia_sp._LMAG:89
		1805476	Bacteria;Bacillati;Bacillota;Clostridia;Lachnospirales;Lachnospiraceae;Blautia;Blautia_sp._Marseille-P2398
		1917876	Bacteria;Bacillati;Bacillota;Clostridia;Lachnospirales;Lachnospiraceae;Blautia;Blautia_sp._Marseille-P3087
		1907659	Bacteria;Bacillati;Bacillota;Clostridia;Lachnospirales;Lachnospiraceae;Blautia;Blautia_sp._Marseille-P3201T
		2949744	Bacteria;Bacillati;Bacillota;Clostridia;Lachnospirales;Lachnospiraceae;Blautia;Blautia_sp._MB18-30
		2592638	Bacteria;Bacillati;Bacillota;Clostridia;Lachnospirales;Lachnospiraceae;Blautia;Blautia_sp._MCC269
		2592639	Bacteria;Bacillati;Bacillota;Clostridia;Lachnospirales;Lachnospiraceae;Blautia;Blautia_sp._MCC270
		2592640	Bacteria;Bacillati;Bacillota;Clostridia;Lachnospirales;Lachnospiraceae;Blautia;Blautia_sp._MCC283
		2592641	Bacteria;Bacillati;Bacillota;Clostridia;Lachnospirales;Lachnospiraceae;Blautia;Blautia_sp._MCC289
		2841517	Bacteria;Bacillati;Bacillota;Clostridia;Lachnospirales;Lachnospiraceae;Blautia;Blautia_sp._MSJ-19
		2841530	Bacteria;Bacillati;Bacillota;Clostridia;Lachnospirales;Lachnospiraceae;Blautia;Blautia_sp._MSJ-36
		2841511	Bacteria;Bacillati;Bacillota;Clostridia;Lachnospirales;Lachnospiraceae;Blautia;Blautia_sp._MSJ-9
		2965274	Bacteria;Bacillati;Bacillota;Clostridia;Lachnospirales;Lachnospiraceae;Blautia;Blautia_sp._MSK.18.38
		2709718	Bacteria;Bacillati;Bacillota;Clostridia;Lachnospirales;Lachnospiraceae;Blautia;Blautia_sp._MSK.20.85
		2709720	Bacteria;Bacillati;Bacillota;Clostridia;Lachnospirales;Lachnospiraceae;Blautia;Blautia_sp._MSK.20.9
		2742763	Bacteria;Bacillati;Bacillota;Clostridia;Lachnospirales;Lachnospiraceae;Blautia;Blautia_sp._MSK.21.1
		2883184	Bacteria;Bacillati;Bacillota;Clostridia;Lachnospirales;Lachnospiraceae;Blautia;Blautia_sp._MSK17_66
		2883185	Bacteria;Bacillati;Bacillota;Clostridia;Lachnospirales;Lachnospiraceae;Blautia;Blautia_sp._MSK18_10
		2883186	Bacteria;Bacillati;Bacillota;Clostridia;Lachnospirales;Lachnospiraceae;Blautia;Blautia_sp._MSK20_18
		2884906	Bacteria;Bacillati;Bacillota;Clostridia;Lachnospirales;Lachnospiraceae;Blautia;Blautia_sp._MSK22_86
		2931395	Bacteria;Bacillati;Bacillota;Clostridia;Lachnospirales;Lachnospiraceae;Blautia;Blautia_sp._NSJ-140
		2931393	Bacteria;Bacillati;Bacillota;Clostridia;Lachnospirales;Lachnospiraceae;Blautia;Blautia_sp._NSJ-157
		2932196	Bacteria;Bacillati;Bacillota;Clostridia;Lachnospirales;Lachnospiraceae;Blautia;Blautia_sp._NSJ-159
		2931881	Bacteria;Bacillati;Bacillota;Clostridia;Lachnospirales;Lachnospiraceae;Blautia;Blautia_sp._NSJ-165
		2931882	Bacteria;Bacillati;Bacillota;Clostridia;Lachnospirales;Lachnospiraceae;Blautia;Blautia_sp._NSJ-166
		2931396	Bacteria;Bacillati;Bacillota;Clostridia;Lachnospirales;Lachnospiraceae;Blautia;Blautia_sp._NSJ-175
		2292286	Bacteria;Bacillati;Bacillota;Clostridia;Lachnospirales;Lachnospiraceae;Blautia;Blautia_sp._OF01-4LB
		2292980	Bacteria;Bacillati;Bacillota;Clostridia;Lachnospirales;Lachnospiraceae;Blautia;Blautia_sp._OF03-13
		2292287	Bacteria;Bacillati;Bacillota;Clostridia;Lachnospirales;Lachnospiraceae;Blautia;Blautia_sp._OF03-15BH
		2292983	Bacteria;Bacillati;Bacillota;Clostridia;Lachnospirales;Lachnospiraceae;Blautia;Blautia_sp._OM05-6
		2292984	Bacteria;Bacillati;Bacillota;Clostridia;Lachnospirales;Lachnospiraceae;Blautia;Blautia_sp._OM06-15AC
		2292985	Bacteria;Bacillati;Bacillota;Clostridia;Lachnospirales;Lachnospiraceae;Blautia;Blautia_sp._OM07-19
		2877528	Bacteria;Bacillati;Bacillota;Clostridia;Lachnospirales;Lachnospiraceae;Blautia;Blautia_sp._RD014232
		3141591	Bacteria;Bacillati;Bacillota;Clostridia;Lachnospirales;Lachnospiraceae;Blautia;Blautia_sp._RTP21359st1_E11_RTP21359_211015
		2479767	Bacteria;Bacillati;Bacillota;Clostridia;Lachnospirales;Lachnospiraceae;Blautia;Blautia_sp._SC05B48
		1520805	Bacteria;Bacillati;Bacillota;Clostridia;Lachnospirales;Lachnospiraceae;Blautia;Blautia_sp._SF-50
		2292986	Bacteria;Bacillati;Bacillota;Clostridia;Lachnospirales;Lachnospiraceae;Blautia;Blautia_sp._TF10-30
		2292988	Bacteria;Bacillati;Bacillota;Clostridia;Lachnospirales;Lachnospiraceae;Blautia;Blautia_sp._TF12-12AT
		2292989	Bacteria;Bacillati;Bacillota;Clostridia;Lachnospirales;Lachnospiraceae;Blautia;Blautia_sp._TF12-31AT
		2903961	Bacteria;Bacillati;Bacillota;Clostridia;Lachnospirales;Lachnospiraceae;Blautia;Blautia_sp._XA-2221
		765821	Bacteria;Bacillati;Bacillota;Clostridia;Lachnospirales;Lachnospiraceae;Blautia;uncultured_Blautia_sp.
		2981725	Bacteria;Bacillati;Bacillota;Clostridia;Lachnospirales;Lachnospiraceae;Brotonthovivens;Brotonthovivens_ammoniilytica
		831	Bacteria;Bacillati;Bacillota;Clostridia;Lachnospirales;Lachnospiraceae;Butyrivibrio;Butyrivibrio_fibrisolvens
		657324	Bacteria;Bacillati;Bacillota;Clostridia;Lachnospirales;Lachnospiraceae;Butyrivibrio;Butyrivibrio_fibrisolvens_16/4
		1280697	Bacteria;Bacillati;Bacillota;Clostridia;Lachnospirales;Lachnospiraceae;Butyrivibrio;Butyrivibrio_fibrisolvens_AB2020
		1121131	Bacteria;Bacillati;Bacillota;Clostridia;Lachnospirales;Lachnospiraceae;Butyrivibrio;Butyrivibrio_fibrisolvens_DSM_3071
		1280700	Bacteria;Bacillati;Bacillota;Clostridia;Lachnospirales;Lachnospiraceae;Butyrivibrio;Butyrivibrio_fibrisolvens_FE2007
		1280703	Bacteria;Bacillati;Bacillota;Clostridia;Lachnospirales;Lachnospiraceae;Butyrivibrio;Butyrivibrio_fibrisolvens_MD2001
		1280696	Bacteria;Bacillati;Bacillota;Clostridia;Lachnospirales;Lachnospiraceae;Butyrivibrio;Butyrivibrio_fibrisolvens_ND3005
		1280699	Bacteria;Bacillati;Bacillota;Clostridia;Lachnospirales;Lachnospiraceae;Butyrivibrio;Butyrivibrio_fibrisolvens_WTE3004
		1280687	Bacteria;Bacillati;Bacillota;Clostridia;Lachnospirales;Lachnospiraceae;Butyrivibrio;Butyrivibrio_fibrisolvens_YRB2005
		185008	Bacteria;Bacillati;Bacillota;Clostridia;Lachnospirales;Lachnospiraceae;Butyrivibrio;Butyrivibrio_hungatei
		1121132	Bacteria;Bacillati;Bacillota;Clostridia;Lachnospirales;Lachnospiraceae;Butyrivibrio;Butyrivibrio_hungatei_DSM_14810
		43305	Bacteria;Bacillati;Bacillota;Clostridia;Lachnospirales;Lachnospiraceae;Butyrivibrio;Butyrivibrio_proteoclasticus
		515622	Bacteria;Bacillati;Bacillota;Clostridia;Lachnospirales;Lachnospiraceae;Butyrivibrio;Butyrivibrio_proteoclasticus_B316
		1408431	Bacteria;Bacillati;Bacillota;Clostridia;Lachnospirales;Lachnospiraceae;Butyrivibrio;Butyrivibrio_proteoclasticus_FD2007
		2639466	Bacteria;Bacillati;Bacillota;Clostridia;Lachnospirales;Lachnospiraceae;Butyrivibrio;unclassified_Butyrivibrio
		28121	Bacteria;Bacillati;Bacillota;Clostridia;Lachnospirales;Lachnospiraceae;Butyrivibrio;Butyrivibrio_sp.
		1280672	Bacteria;Bacillati;Bacillota;Clostridia;Lachnospirales;Lachnospiraceae;Butyrivibrio;Butyrivibrio_sp._AC2005
		1280670	Bacteria;Bacillati;Bacillota;Clostridia;Lachnospirales;Lachnospiraceae;Butyrivibrio;Butyrivibrio_sp._AD3002
		1280663	Bacteria;Bacillati;Bacillota;Clostridia;Lachnospirales;Lachnospiraceae;Butyrivibrio;Butyrivibrio_sp._AE2015
		1458463	Bacteria;Bacillati;Bacillota;Clostridia;Lachnospirales;Lachnospiraceae;Butyrivibrio;Butyrivibrio_sp._AE2032
		1506994	Bacteria;Bacillati;Bacillota;Clostridia;Lachnospirales;Lachnospiraceae;Butyrivibrio;Butyrivibrio_sp._AE3004
		1280673	Bacteria;Bacillati;Bacillota;Clostridia;Lachnospirales;Lachnospiraceae;Butyrivibrio;Butyrivibrio_sp._AE3006
		1280666	Bacteria;Bacillati;Bacillota;Clostridia;Lachnospirales;Lachnospiraceae;Butyrivibrio;Butyrivibrio_sp._AE3009
		2972457	Bacteria;Bacillati;Bacillota;Clostridia;Lachnospirales;Lachnospiraceae;Butyrivibrio;Butyrivibrio_sp._DSM_10294
		1280671	Bacteria;Bacillati;Bacillota;Clostridia;Lachnospirales;Lachnospiraceae;Butyrivibrio;Butyrivibrio_sp._FC2001
		1280684	Bacteria;Bacillati;Bacillota;Clostridia;Lachnospirales;Lachnospiraceae;Butyrivibrio;Butyrivibrio_sp._FCS006
		1408304	Bacteria;Bacillati;Bacillota;Clostridia;Lachnospirales;Lachnospiraceae;Butyrivibrio;Butyrivibrio_sp._FCS014
		1520808	Bacteria;Bacillati;Bacillota;Clostridia;Lachnospirales;Lachnospiraceae;Butyrivibrio;Butyrivibrio_sp._INlla14
		1520807	Bacteria;Bacillati;Bacillota;Clostridia;Lachnospirales;Lachnospiraceae;Butyrivibrio;Butyrivibrio_sp._INlla16
		1280680	Bacteria;Bacillati;Bacillota;Clostridia;Lachnospirales;Lachnospiraceae;Butyrivibrio;Butyrivibrio_sp._LC3010
		1280678	Bacteria;Bacillati;Bacillota;Clostridia;Lachnospirales;Lachnospiraceae;Butyrivibrio;Butyrivibrio_sp._MB2005
		1408306	Bacteria;Bacillati;Bacillota;Clostridia;Lachnospirales;Lachnospiraceae;Butyrivibrio;Butyrivibrio_sp._MC2021
		1410610	Bacteria;Bacillati;Bacillota;Clostridia;Lachnospirales;Lachnospiraceae;Butyrivibrio;Butyrivibrio_sp._NC2002
		1280683	Bacteria;Bacillati;Bacillota;Clostridia;Lachnospirales;Lachnospiraceae;Butyrivibrio;Butyrivibrio_sp._NC2007
		1280685	Bacteria;Bacillati;Bacillota;Clostridia;Lachnospirales;Lachnospiraceae;Butyrivibrio;Butyrivibrio_sp._NC3005
		1761780	Bacteria;Bacillati;Bacillota;Clostridia;Lachnospirales;Lachnospiraceae;Butyrivibrio;Butyrivibrio_sp._ob235
		1520810	Bacteria;Bacillati;Bacillota;Clostridia;Lachnospirales;Lachnospiraceae;Butyrivibrio;Butyrivibrio_sp._Su6
		1520809	Bacteria;Bacillati;Bacillota;Clostridia;Lachnospirales;Lachnospiraceae;Butyrivibrio;Butyrivibrio_sp._TB
		1280667	Bacteria;Bacillati;Bacillota;Clostridia;Lachnospirales;Lachnospiraceae;Butyrivibrio;Butyrivibrio_sp._VCB2001
		1280679	Bacteria;Bacillati;Bacillota;Clostridia;Lachnospirales;Lachnospiraceae;Butyrivibrio;Butyrivibrio_sp._VCB2006
		1280664	Bacteria;Bacillati;Bacillota;Clostridia;Lachnospirales;Lachnospiraceae;Butyrivibrio;Butyrivibrio_sp._VCD2006
		1280681	Bacteria;Bacillati;Bacillota;Clostridia;Lachnospirales;Lachnospiraceae;Butyrivibrio;Butyrivibrio_sp._WCD2001
		1280676	Bacteria;Bacillati;Bacillota;Clostridia;Lachnospirales;Lachnospiraceae;Butyrivibrio;Butyrivibrio_sp._WCD3002
		1410611	Bacteria;Bacillati;Bacillota;Clostridia;Lachnospirales;Lachnospiraceae;Butyrivibrio;Butyrivibrio_sp._WCE2006
		1280682	Bacteria;Bacillati;Bacillota;Clostridia;Lachnospirales;Lachnospiraceae;Butyrivibrio;Butyrivibrio_sp._XBB1001
		1280665	Bacteria;Bacillati;Bacillota;Clostridia;Lachnospirales;Lachnospiraceae;Butyrivibrio;Butyrivibrio_sp._XPD2002
		1280668	Bacteria;Bacillati;Bacillota;Clostridia;Lachnospirales;Lachnospiraceae;Butyrivibrio;Butyrivibrio_sp._XPD2006
		1520812	Bacteria;Bacillati;Bacillota;Clostridia;Lachnospirales;Lachnospiraceae;Butyrivibrio;Butyrivibrio_sp._YAB3001
		370801	Bacteria;Bacillati;Bacillota;Clostridia;Lachnospirales;Lachnospiraceae;Butyrivibrio;uncultured_Butyrivibrio_sp.
		3083068	Bacteria;Bacillati;Bacillota;Clostridia;Lachnospirales;Lachnospiraceae;Candidatus_Colinaster;Candidatus_Colinaster_scatohippi
		3100283	Bacteria;Bacillati;Bacillota;Clostridia;Lachnospirales;Lachnospiraceae;Candidatus_Epulonipiscium;Candidatus_Epulonipiscium_sp.
		2599074	Bacteria;Bacillati;Bacillota;Clostridia;Lachnospirales;Lachnospiraceae;Candidatus_Weimeria;Candidatus_Weimeria_bifida
		3101015	Bacteria;Bacillati;Bacillota;Clostridia;Lachnospirales;Lachnospiraceae;Candidatus_Weimeria;Candidatus_Weimeria_sp.
		673271	Bacteria;Bacillati;Bacillota;Clostridia;Lachnospirales;Lachnospiraceae;Catenibacillus;Catenibacillus_scindens
		2382125	Bacteria;Bacillati;Bacillota;Clostridia;Lachnospirales;Lachnospiraceae;Catonella;Catonella_sp.
		2709410	Bacteria;Bacillati;Bacillota;Clostridia;Lachnospirales;Lachnospiraceae;Chordicoccus;Chordicoccus_furentiruminis
		33042	Bacteria;Bacillati;Bacillota;Clostridia;Lachnospirales;Lachnospiraceae;Coprococcus;none
		116085	Bacteria;Bacillati;Bacillota;Clostridia;Lachnospirales;Lachnospiraceae;Coprococcus;Coprococcus_catus
		717962	Bacteria;Bacillati;Bacillota;Clostridia;Lachnospirales;Lachnospiraceae;Coprococcus;Coprococcus_catus_GD/7
		410072	Bacteria;Bacillati;Bacillota;Clostridia;Lachnospirales;Lachnospiraceae;Coprococcus;Coprococcus_comes
		470146	Bacteria;Bacillati;Bacillota;Clostridia;Lachnospirales;Lachnospiraceae;Coprococcus;Coprococcus_comes_ATCC_27758
		1263070	Bacteria;Bacillati;Bacillota;Clostridia;Lachnospirales;Lachnospiraceae;Coprococcus;Coprococcus_comes_CAG:19
		3133154	Bacteria;Bacillati;Bacillota;Clostridia;Lachnospirales;Lachnospiraceae;Coprococcus;Coprococcus_intestinihominis
		2684943	Bacteria;Bacillati;Bacillota;Clostridia;Lachnospirales;Lachnospiraceae;Coprococcus;unclassified_Coprococcus
		2049024	Bacteria;Bacillati;Bacillota;Clostridia;Lachnospirales;Lachnospiraceae;Coprococcus;Coprococcus_sp.
		2997946	Bacteria;Bacillati;Bacillota;Clostridia;Lachnospirales;Lachnospiraceae;Coprococcus;Coprococcus_sp._AF102-57
		2292231	Bacteria;Bacillati;Bacillota;Clostridia;Lachnospirales;Lachnospiraceae;Coprococcus;Coprococcus_sp._AF21-14LB
		2997947	Bacteria;Bacillati;Bacillota;Clostridia;Lachnospirales;Lachnospiraceae;Coprococcus;Coprococcus_sp._AF51-11b1
		2997948	Bacteria;Bacillati;Bacillota;Clostridia;Lachnospirales;Lachnospiraceae;Coprococcus;Coprococcus_sp._AF99-45
		2997949	Bacteria;Bacillati;Bacillota;Clostridia;Lachnospirales;Lachnospiraceae;Coprococcus;Coprococcus_sp._AM100_B19A
		2997950	Bacteria;Bacillati;Bacillota;Clostridia;Lachnospirales;Lachnospiraceae;Coprococcus;Coprococcus_sp._AM11-30B
		2997953	Bacteria;Bacillati;Bacillota;Clostridia;Lachnospirales;Lachnospiraceae;Coprococcus;Coprococcus_sp._AM97-35
		2949662	Bacteria;Bacillati;Bacillota;Clostridia;Lachnospirales;Lachnospiraceae;Coprococcus;Coprococcus_sp._B2-R-112
		2965278	Bacteria;Bacillati;Bacillota;Clostridia;Lachnospirales;Lachnospiraceae;Coprococcus;Coprococcus_sp._DFI.6.81
		2997954	Bacteria;Bacillati;Bacillota;Clostridia;Lachnospirales;Lachnospiraceae;Coprococcus;Coprococcus_sp._LG101-27
		2709719	Bacteria;Bacillati;Bacillota;Clostridia;Lachnospirales;Lachnospiraceae;Coprococcus;Coprococcus_sp._MSK.21.13
		3143207	Bacteria;Bacillati;Bacillota;Clostridia;Lachnospirales;Lachnospiraceae;Coprococcus;Coprococcus_sp._RTP21204st1_G4_RTP21204_210225
		2997951	Bacteria;Bacillati;Bacillota;Clostridia;Lachnospirales;Lachnospiraceae;Coprococcus;Coprococcus_sp._TM115-141
		2997952	Bacteria;Bacillati;Bacillota;Clostridia;Lachnospirales;Lachnospiraceae;Coprococcus;Coprococcus_sp._TM115-187
		458253	Bacteria;Bacillati;Bacillota;Clostridia;Lachnospirales;Lachnospiraceae;Coprococcus;uncultured_Coprococcus_sp.
		2931401	Bacteria;Bacillati;Bacillota;Clostridia;Lachnospirales;Lachnospiraceae;Cuneatibacter;Cuneatibacter_sp._NSJ-177
		2850322	Bacteria;Bacillati;Bacillota;Clostridia;Lachnospirales;Lachnospiraceae;Diplocloster;Diplocloster_modestus
		189330	Bacteria;Bacillati;Bacillota;Clostridia;Lachnospirales;Lachnospiraceae;Dorea;none
		2838544	Bacteria;Bacillati;Bacillota;Clostridia;Lachnospirales;Lachnospiraceae;Dorea;Candidatus_Dorea_intestinigallinarum
		2981787	Bacteria;Bacillati;Bacillota;Clostridia;Lachnospirales;Lachnospiraceae;Dorea;Dorea_acetigenes
		2981788	Bacteria;Bacillati;Bacillota;Clostridia;Lachnospirales;Lachnospiraceae;Dorea;Dorea_ammoniilytica
		2981789	Bacteria;Bacillati;Bacillota;Clostridia;Lachnospirales;Lachnospiraceae;Dorea;Dorea_amylophila
		39486	Bacteria;Bacillati;Bacillota;Clostridia;Lachnospirales;Lachnospiraceae;Dorea;Dorea_formicigenerans
		742765	Bacteria;Bacillati;Bacillota;Clostridia;Lachnospirales;Lachnospiraceae;Dorea;Dorea_formicigenerans_4_6_53AFAA
		411461	Bacteria;Bacillati;Bacillota;Clostridia;Lachnospirales;Lachnospiraceae;Dorea;Dorea_formicigenerans_ATCC_27755
		1263073	Bacteria;Bacillati;Bacillota;Clostridia;Lachnospirales;Lachnospiraceae;Dorea;Dorea_formicigenerans_CAG:28
		88431	Bacteria;Bacillati;Bacillota;Clostridia;Lachnospirales;Lachnospiraceae;Dorea;Dorea_longicatena
		1280698	Bacteria;Bacillati;Bacillota;Clostridia;Lachnospirales;Lachnospiraceae;Dorea;Dorea_longicatena_AGR2136
		1263074	Bacteria;Bacillati;Bacillota;Clostridia;Lachnospirales;Lachnospiraceae;Dorea;Dorea_longicatena_CAG:42
		411462	Bacteria;Bacillati;Bacillota;Clostridia;Lachnospirales;Lachnospiraceae;Dorea;Dorea_longicatena_DSM_13814
		2040332	Bacteria;Bacillati;Bacillota;Clostridia;Lachnospirales;Lachnospiraceae;Dorea;Dorea_sp.
		2883207	Bacteria;Bacillati;Bacillota;Clostridia;Lachnospirales;Lachnospiraceae;Dorea;Dorea_sp._210702-DFI.3.125
		2883208	Bacteria;Bacillati;Bacillota;Clostridia;Lachnospirales;Lachnospiraceae;Dorea;Dorea_sp._210702-DFI.3.17
		2292041	Bacteria;Bacillati;Bacillota;Clostridia;Lachnospirales;Lachnospiraceae;Dorea;Dorea_sp._AF36-15AT
		1280669	Bacteria;Bacillati;Bacillota;Clostridia;Lachnospirales;Lachnospiraceae;Dorea;Dorea_sp._AGR2135
		2584637	Bacteria;Bacillati;Bacillota;Clostridia;Lachnospirales;Lachnospiraceae;Dorea;Dorea_sp._BIOML-A1
		658665	Bacteria;Bacillati;Bacillota;Clostridia;Lachnospirales;Lachnospiraceae;Dorea;Dorea_sp._D27
		2080749	Bacteria;Bacillati;Bacillota;Clostridia;Lachnospirales;Lachnospiraceae;Dorea;Dorea_sp._Marseille-P4042
		2949745	Bacteria;Bacillati;Bacillota;Clostridia;Lachnospirales;Lachnospiraceae;Dorea;Dorea_sp._MB18-49
		3151119	Bacteria;Bacillati;Bacillota;Clostridia;Lachnospirales;Lachnospiraceae;Dorea;Dorea_sp._YH-dor226
		3151120	Bacteria;Bacillati;Bacillota;Clostridia;Lachnospirales;Lachnospiraceae;Dorea;Dorea_sp._YH-dor228
		286138	Bacteria;Bacillati;Bacillota;Clostridia;Lachnospirales;Lachnospiraceae;Dorea;uncultured_Dorea_sp.
		1432051	Bacteria;Bacillati;Bacillota;Clostridia;Lachnospirales;Lachnospiraceae;Eisenbergiella;none
		2838551	Bacteria;Bacillati;Bacillota;Clostridia;Lachnospirales;Lachnospiraceae;Eisenbergiella;Candidatus_Eisenbergiella_merdavium
		1720294	Bacteria;Bacillati;Bacillota;Clostridia;Lachnospirales;Lachnospiraceae;Eisenbergiella;Eisenbergiella_massiliensis
		2652274	Bacteria;Bacillati;Bacillota;Clostridia;Lachnospirales;Lachnospiraceae;Eisenbergiella;Eisenbergiella_porci
		1432052	Bacteria;Bacillati;Bacillota;Clostridia;Lachnospirales;Lachnospiraceae;Eisenbergiella;Eisenbergiella_tayi
		1924109	Bacteria;Bacillati;Bacillota;Clostridia;Lachnospirales;Lachnospiraceae;Eisenbergiella;Eisenbergiella_sp.
		2292348	Bacteria;Bacillati;Bacillota;Clostridia;Lachnospirales;Lachnospiraceae;Eisenbergiella;Eisenbergiella_sp._OF01-20
		1750510	Bacteria;Bacillati;Bacillota;Clostridia;Lachnospirales;Lachnospiraceae;Eisenbergiella;uncultured_Eisenbergiella_sp.
		358742	Bacteria;Bacillati;Bacillota;Clostridia;Lachnospirales;Lachnospiraceae;Enterocloster;Enterocloster_aldenensis
		208479	Bacteria;Bacillati;Bacillota;Clostridia;Lachnospirales;Lachnospiraceae;Enterocloster;Enterocloster_bolteae
		358743	Bacteria;Bacillati;Bacillota;Clostridia;Lachnospirales;Lachnospiraceae;Enterocloster;Enterocloster_citroniae
		742733	Bacteria;Bacillati;Bacillota;Clostridia;Lachnospirales;Lachnospiraceae;Enterocloster;[Clostridium]_citroniae_WAL-17108
		1531	Bacteria;Bacillati;Bacillota;Clostridia;Lachnospirales;Lachnospiraceae;Enterocloster;Enterocloster_clostridioformis
		999403	Bacteria;Bacillati;Bacillota;Clostridia;Lachnospirales;Lachnospiraceae;Enterocloster;[Clostridium]_clostridioforme_90A1
		999406	Bacteria;Bacillati;Bacillota;Clostridia;Lachnospirales;Lachnospiraceae;Enterocloster;[Clostridium]_clostridioforme_90A6
		1917870	Bacteria;Bacillati;Bacillota;Clostridia;Lachnospirales;Lachnospiraceae;Enterocloster;Enterocloster_hominis_(ex_Hitch_et_al._2024)
		2719315	Bacteria;Bacillati;Bacillota;Clostridia;Lachnospirales;Lachnospiraceae;Enterocloster;Enterocloster_sp.
		2981790	Bacteria;Bacillati;Bacillota;Clostridia;Lachnospirales;Lachnospiraceae;Faecalicatena;Faecalicatena_acetigenes
		39482	Bacteria;Bacillati;Bacillota;Clostridia;Lachnospirales;Lachnospiraceae;Faecalicatena;Faecalicatena_contorta
		2726362	Bacteria;Bacillati;Bacillota;Clostridia;Lachnospirales;Lachnospiraceae;Faecalicatena;Faecalicatena_faecalis
		290055	Bacteria;Bacillati;Bacillota;Clostridia;Lachnospirales;Lachnospiraceae;Faecalicatena;Faecalicatena_fissicatena
		1544	Bacteria;Bacillati;Bacillota;Clostridia;Lachnospirales;Lachnospiraceae;Faecalicatena;Faecalicatena_orotica
		2005360	Bacteria;Bacillati;Bacillota;Clostridia;Lachnospirales;Lachnospiraceae;Faecalicatena;Faecalicatena_sp.
		2949658	Bacteria;Bacillati;Bacillota;Clostridia;Lachnospirales;Lachnospiraceae;Faecalicatena;Faecalicatena_sp._BF-R-105
		2005362	Bacteria;Bacillati;Bacillota;Clostridia;Lachnospirales;Lachnospiraceae;Faecalicatena;uncultured_Faecalicatena_sp.
		1796636	Bacteria;Bacillati;Bacillota;Clostridia;Lachnospirales;Lachnospiraceae;Frisingicoccus;Frisingicoccus_caecimuris
		1918627	Bacteria;Bacillati;Bacillota;Clostridia;Lachnospirales;Lachnospiraceae;Frisingicoccus;Frisingicoccus_sp.
		3044208	Bacteria;Bacillati;Bacillota;Clostridia;Lachnospirales;Lachnospiraceae;Fusibacillus;Fusibacillus_kribbianus
		2838600	Bacteria;Bacillati;Bacillota;Clostridia;Lachnospirales;Lachnospiraceae;Fusicatenibacter;Candidatus_Fusicatenibacter_merdavium
		2881276	Bacteria;Bacillati;Bacillota;Clostridia;Lachnospirales;Lachnospiraceae;Fusicatenibacter;Fusicatenibacter_faecihominis
		1150298	Bacteria;Bacillati;Bacillota;Clostridia;Lachnospirales;Lachnospiraceae;Fusicatenibacter;Fusicatenibacter_saccharivorans
		2773922	Bacteria;Bacillati;Bacillota;Clostridia;Lachnospirales;Lachnospiraceae;Fusicatenibacter;Fusicatenibacter_sp.
		2881263	Bacteria;Bacillati;Bacillota;Clostridia;Lachnospirales;Lachnospiraceae;Fusicatenibacter;Fusicatenibacter_sp._CLA-AA-H213
		2981770	Bacteria;Bacillati;Bacillota;Clostridia;Lachnospirales;Lachnospiraceae;Gallintestinimicrobium;Gallintestinimicrobium_propionicum
		2981655	Bacteria;Bacillati;Bacillota;Clostridia;Lachnospirales;Lachnospiraceae;Gallintestinimicrobium;Gallintestinimicrobium_sp.
		1940278	Bacteria;Bacillati;Bacillota;Clostridia;Lachnospirales;Lachnospiraceae;Herbinix;Herbinix_sp.
		2714646	Bacteria;Bacillati;Bacillota;Clostridia;Lachnospirales;Lachnospiraceae;Hespellia;Hespellia_sp.
		2885348	Bacteria;Bacillati;Bacillota;Clostridia;Lachnospirales;Lachnospiraceae;Hominifimenecus;Hominifimenecus_microfluidus
		2981727	Bacteria;Bacillati;Bacillota;Clostridia;Lachnospirales;Lachnospiraceae;Hoministercoradaptatus;Hoministercoradaptatus_ammoniilyticus
		154046	Bacteria;Bacillati;Bacillota;Clostridia;Lachnospirales;Lachnospiraceae;Hungatella;Hungatella_hathewayi
		2763671	Bacteria;Bacillati;Bacillota;Clostridia;Lachnospirales;Lachnospiraceae;Jingyaoa;Jingyaoa_shaoxingensis
		3123317	Bacteria;Bacillati;Bacillota;Clostridia;Lachnospirales;Lachnospiraceae;Kineothrix;Kineothrix_sp._IPX-CK
		2002841	Bacteria;Bacillati;Bacillota;Clostridia;Lachnospirales;Lachnospiraceae;Konateibacter;Konateibacter_massiliensis
		2774292	Bacteria;Bacillati;Bacillota;Clostridia;Lachnospirales;Lachnospiraceae;Lachnobacterium;Lachnobacterium_sp.
		1871021	Bacteria;Bacillati;Bacillota;Clostridia;Lachnospirales;Lachnospiraceae;Lachnoclostridium;Lachnoclostridium_phocaeense
		66219	Bacteria;Bacillati;Bacillota;Clostridia;Lachnospirales;Lachnospiraceae;Lachnoclostridium;Lachnoclostridium_phytofermentans
		99656	Bacteria;Bacillati;Bacillota;Clostridia;Lachnospirales;Lachnospiraceae;Lachnoclostridium;[Clostridium]_fimetarium
		89153	Bacteria;Bacillati;Bacillota;Clostridia;Lachnospirales;Lachnospiraceae;Lachnoclostridium;[Clostridium]_hylemonae
		29364	Bacteria;Bacillati;Bacillota;Clostridia;Lachnospirales;Lachnospiraceae;Lachnoclostridium;[Clostridium]_polysaccharolyticum
		29347	Bacteria;Bacillati;Bacillota;Clostridia;Lachnospirales;Lachnospiraceae;Lachnoclostridium;[Clostridium]_scindens
		411468	Bacteria;Bacillati;Bacillota;Clostridia;Lachnospirales;Lachnospiraceae;Lachnoclostridium;[Clostridium]_scindens_ATCC_35704
		2028282	Bacteria;Bacillati;Bacillota;Clostridia;Lachnospirales;Lachnospiraceae;Lachnoclostridium;Lachnoclostridium_sp.
		1965547	Bacteria;Bacillati;Bacillota;Clostridia;Lachnospirales;Lachnospiraceae;Lachnoclostridium;Lachnoclostridium_sp._An118
		1965555	Bacteria;Bacillati;Bacillota;Clostridia;Lachnospirales;Lachnospiraceae;Lachnoclostridium;Lachnoclostridium_sp._An131
		1965560	Bacteria;Bacillati;Bacillota;Clostridia;Lachnospirales;Lachnospiraceae;Lachnoclostridium;Lachnoclostridium_sp._An138
		1965569	Bacteria;Bacillati;Bacillota;Clostridia;Lachnospirales;Lachnospiraceae;Lachnoclostridium;Lachnoclostridium_sp._An169
		1965583	Bacteria;Bacillati;Bacillota;Clostridia;Lachnospirales;Lachnospiraceae;Lachnoclostridium;Lachnoclostridium_sp._An196
		1965654	Bacteria;Bacillati;Bacillota;Clostridia;Lachnospirales;Lachnospiraceae;Lachnoclostridium;Lachnoclostridium_sp._An76
		2364793	Bacteria;Bacillati;Bacillota;Clostridia;Lachnospirales;Lachnospiraceae;Lachnoclostridium;Lachnoclostridium_sp._Marseille-P6806
		3230259	Bacteria;Bacillati;Bacillota;Clostridia;Lachnospirales;Lachnospiraceae;Lachnospira;Lachnospira_hominis_(ex_Hitch_et_al._2024)
		2763051	Bacteria;Bacillati;Bacillota;Clostridia;Lachnospirales;Lachnospiraceae;Lachnospira;Lachnospira_hominis_(ex_Liu_et_al._2021)
		3133158	Bacteria;Bacillati;Bacillota;Clostridia;Lachnospirales;Lachnospiraceae;Lachnospira;Lachnospira_intestinalis
		28052	Bacteria;Bacillati;Bacillota;Clostridia;Lachnospirales;Lachnospiraceae;Lachnospira;Lachnospira_pectinoschiza
		706562	Bacteria;Bacillati;Bacillota;Clostridia;Lachnospirales;Lachnospiraceae;Lachnospira;[Lactobacillus]_rogosae
		2049031	Bacteria;Bacillati;Bacillota;Clostridia;Lachnospirales;Lachnospiraceae;Lachnospira;Lachnospira_sp.
		3133092	Bacteria;Bacillati;Bacillota;Clostridia;Lachnospirales;Lachnospiraceae;Lachnospira;Lachnospira_sp._CLA-JM-H23
		2021453	Bacteria;Bacillati;Bacillota;Clostridia;Lachnospirales;Lachnospiraceae;Lachnotalea;Lachnotalea_sp.
		2292046	Bacteria;Bacillati;Bacillota;Clostridia;Lachnospirales;Lachnospiraceae;Lachnotalea;Lachnotalea_sp._AF33-28
		253257	Bacteria;Bacillati;Bacillota;Clostridia;Lachnospirales;Lachnospiraceae;Lacrimispora;Lacrimispora_amygdalina
		29354	Bacteria;Bacillati;Bacillota;Clostridia;Lachnospirales;Lachnospiraceae;Lacrimispora;Lacrimispora_celerecrescens
		84030	Bacteria;Bacillati;Bacillota;Clostridia;Lachnospirales;Lachnospiraceae;Lacrimispora;Lacrimispora_saccharolytica
		29370	Bacteria;Bacillati;Bacillota;Clostridia;Lachnospirales;Lachnospiraceae;Lacrimispora;Lacrimispora_sphenoides
		1297793	Bacteria;Bacillati;Bacillota;Clostridia;Lachnospirales;Lachnospiraceae;Lacrimispora;Lacrimispora_sphenoides_JCM_1415
		384636	Bacteria;Bacillati;Bacillota;Clostridia;Lachnospirales;Lachnospiraceae;Lacrimispora;Lacrimispora_xylanisolvens
		2719234	Bacteria;Bacillati;Bacillota;Clostridia;Lachnospirales;Lachnospiraceae;Lacrimispora;Lacrimispora_sp.
		2883214	Bacteria;Bacillati;Bacillota;Clostridia;Lachnospirales;Lachnospiraceae;Lacrimispora;Lacrimispora_sp._210928-DFI.3.58
		2897778	Bacteria;Bacillati;Bacillota;Clostridia;Lachnospirales;Lachnospiraceae;Lientehia;Lientehia_hominis
		2219695	Bacteria;Bacillati;Bacillota;Clostridia;Lachnospirales;Lachnospiraceae;Luxibacter;Luxibacter_massiliensis
		3133499	Bacteria;Bacillati;Bacillota;Clostridia;Lachnospirales;Lachnospiraceae;Maccoya;Maccoya_intestinihominis
		168384	Bacteria;Bacillati;Bacillota;Clostridia;Lachnospirales;Lachnospiraceae;Marvinbryantia;Marvinbryantia_formatexigens
		478749	Bacteria;Bacillati;Bacillota;Clostridia;Lachnospirales;Lachnospiraceae;Marvinbryantia;Marvinbryantia_formatexigens_DSM_14469
		1399874	Bacteria;Bacillati;Bacillota;Clostridia;Lachnospirales;Lachnospiraceae;Marvinbryantia;uncultured_Marvinbryantia_sp.
		2316020	Bacteria;Bacillati;Bacillota;Clostridia;Lachnospirales;Lachnospiraceae;Mediterraneibacter;none
		2838660	Bacteria;Bacillati;Bacillota;Clostridia;Lachnospirales;Lachnospiraceae;Mediterraneibacter;Candidatus_Mediterraneibacter_avicola
		2838661	Bacteria;Bacillati;Bacillota;Clostridia;Lachnospirales;Lachnospiraceae;Mediterraneibacter;Candidatus_Mediterraneibacter_caccavium
		2838662	Bacteria;Bacillati;Bacillota;Clostridia;Lachnospirales;Lachnospiraceae;Mediterraneibacter;Candidatus_Mediterraneibacter_caccogallinarum
		2838663	Bacteria;Bacillati;Bacillota;Clostridia;Lachnospirales;Lachnospiraceae;Mediterraneibacter;Candidatus_Mediterraneibacter_colneyensis
		2838664	Bacteria;Bacillati;Bacillota;Clostridia;Lachnospirales;Lachnospiraceae;Mediterraneibacter;Candidatus_Mediterraneibacter_cottocaccae
		2838666	Bacteria;Bacillati;Bacillota;Clostridia;Lachnospirales;Lachnospiraceae;Mediterraneibacter;Candidatus_Mediterraneibacter_excrementigallinarum
		2838668	Bacteria;Bacillati;Bacillota;Clostridia;Lachnospirales;Lachnospiraceae;Mediterraneibacter;Candidatus_Mediterraneibacter_faecavium
		2838670	Bacteria;Bacillati;Bacillota;Clostridia;Lachnospirales;Lachnospiraceae;Mediterraneibacter;Candidatus_Mediterraneibacter_faecipullorum
		2838671	Bacteria;Bacillati;Bacillota;Clostridia;Lachnospirales;Lachnospiraceae;Mediterraneibacter;Candidatus_Mediterraneibacter_gallistercoris
		2838672	Bacteria;Bacillati;Bacillota;Clostridia;Lachnospirales;Lachnospiraceae;Mediterraneibacter;Candidatus_Mediterraneibacter_guildfordensis
		2838673	Bacteria;Bacillati;Bacillota;Clostridia;Lachnospirales;Lachnospiraceae;Mediterraneibacter;Candidatus_Mediterraneibacter_intestinavium
		2838674	Bacteria;Bacillati;Bacillota;Clostridia;Lachnospirales;Lachnospiraceae;Mediterraneibacter;Candidatus_Mediterraneibacter_intestinigallinarum
		2838677	Bacteria;Bacillati;Bacillota;Clostridia;Lachnospirales;Lachnospiraceae;Mediterraneibacter;Candidatus_Mediterraneibacter_merdigallinarum
		2838679	Bacteria;Bacillati;Bacillota;Clostridia;Lachnospirales;Lachnospiraceae;Mediterraneibacter;Candidatus_Mediterraneibacter_norfolkensis
		2838680	Bacteria;Bacillati;Bacillota;Clostridia;Lachnospirales;Lachnospiraceae;Mediterraneibacter;Candidatus_Mediterraneibacter_norwichensis
		2838685	Bacteria;Bacillati;Bacillota;Clostridia;Lachnospirales;Lachnospiraceae;Mediterraneibacter;Candidatus_Mediterraneibacter_stercoravium
		2838686	Bacteria;Bacillati;Bacillota;Clostridia;Lachnospirales;Lachnospiraceae;Mediterraneibacter;Candidatus_Mediterraneibacter_stercorigallinarum
		2838687	Bacteria;Bacillati;Bacillota;Clostridia;Lachnospirales;Lachnospiraceae;Mediterraneibacter;Candidatus_Mediterraneibacter_stercoripullorum
		2838688	Bacteria;Bacillati;Bacillota;Clostridia;Lachnospirales;Lachnospiraceae;Mediterraneibacter;Candidatus_Mediterraneibacter_surreyensis
		2838689	Bacteria;Bacillati;Bacillota;Clostridia;Lachnospirales;Lachnospiraceae;Mediterraneibacter;Candidatus_Mediterraneibacter_tabaqchaliae
		2838690	Bacteria;Bacillati;Bacillota;Clostridia;Lachnospirales;Lachnospiraceae;Mediterraneibacter;Candidatus_Mediterraneibacter_vanvlietii
		2316025	Bacteria;Bacillati;Bacillota;Clostridia;Lachnospirales;Lachnospiraceae;Mediterraneibacter;Mediterraneibacter_butyricigenes
		2594882	Bacteria;Bacillati;Bacillota;Clostridia;Lachnospirales;Lachnospiraceae;Mediterraneibacter;Mediterraneibacter_catenae
		592978	Bacteria;Bacillati;Bacillota;Clostridia;Lachnospirales;Lachnospiraceae;Mediterraneibacter;Mediterraneibacter_faecis
		342942	Bacteria;Bacillati;Bacillota;Clostridia;Lachnospirales;Lachnospiraceae;Mediterraneibacter;Mediterraneibacter_glycyrrhizinilyticus
		33038	Bacteria;Bacillati;Bacillota;Clostridia;Lachnospirales;Lachnospiraceae;Mediterraneibacter;Mediterraneibacter_gnavus
		1720300	Bacteria;Bacillati;Bacillota;Clostridia;Lachnospirales;Lachnospiraceae;Mediterraneibacter;Mediterraneibacter_massiliensis
		46228	Bacteria;Bacillati;Bacillota;Clostridia;Lachnospirales;Lachnospiraceae;Mediterraneibacter;[Ruminococcus]_lactaris
		471875	Bacteria;Bacillati;Bacillota;Clostridia;Lachnospirales;Lachnospiraceae;Mediterraneibacter;[Ruminococcus]_lactaris_ATCC_29176
		1073376	Bacteria;Bacillati;Bacillota;Clostridia;Lachnospirales;Lachnospiraceae;Mediterraneibacter;[Ruminococcus]_lactaris_CC59_002D
		33039	Bacteria;Bacillati;Bacillota;Clostridia;Lachnospirales;Lachnospiraceae;Mediterraneibacter;[Ruminococcus]_torques
		657313	Bacteria;Bacillati;Bacillota;Clostridia;Lachnospirales;Lachnospiraceae;Mediterraneibacter;[Ruminococcus]_torques_L2-14
		2316022	Bacteria;Bacillati;Bacillota;Clostridia;Lachnospirales;Lachnospiraceae;Mediterraneibacter;Mediterraneibacter_sp.
		2883231	Bacteria;Bacillati;Bacillota;Clostridia;Lachnospirales;Lachnospiraceae;Mediterraneibacter;Mediterraneibacter_sp._210702-DFI.3.120
		2883232	Bacteria;Bacillati;Bacillota;Clostridia;Lachnospirales;Lachnospiraceae;Mediterraneibacter;Mediterraneibacter_sp._210702-DFI.5.30
		2527876	Bacteria;Bacillati;Bacillota;Clostridia;Lachnospirales;Lachnospiraceae;Mediterraneibacter;Mediterraneibacter_sp._gm002
		3134657	Bacteria;Bacillati;Bacillota;Clostridia;Lachnospirales;Lachnospiraceae;Mediterraneibacter;Mediterraneibacter_sp._ICN-202921
		2897708	Bacteria;Bacillati;Bacillota;Clostridia;Lachnospirales;Lachnospiraceae;Mediterraneibacter;Mediterraneibacter_sp._NSJ-151
		2316024	Bacteria;Bacillati;Bacillota;Clostridia;Lachnospirales;Lachnospiraceae;Mediterraneibacter;uncultured_Mediterraneibacter_sp.
		1653435	Bacteria;Bacillati;Bacillota;Clostridia;Lachnospirales;Lachnospiraceae;Merdimonas;Merdimonas_faecis
		1329262	Bacteria;Bacillati;Bacillota;Clostridia;Lachnospirales;Lachnospiraceae;Mobilisporobacter;Mobilisporobacter_senegalensis
		1462919	Bacteria;Bacillati;Bacillota;Clostridia;Lachnospirales;Lachnospiraceae;Mobilitalea;Mobilitalea_sibirica
		1796634	Bacteria;Bacillati;Bacillota;Clostridia;Lachnospirales;Lachnospiraceae;Muricomes;Muricomes_intestini
		2914165	Bacteria;Bacillati;Bacillota;Clostridia;Lachnospirales;Lachnospiraceae;Muricomes;Muricomes_sp._OA1
		2981772	Bacteria;Bacillati;Bacillota;Clostridia;Lachnospirales;Lachnospiraceae;Muricoprocola;Muricoprocola_aceti
		1337051	Bacteria;Bacillati;Bacillota;Clostridia;Lachnospirales;Lachnospiraceae;Murimonas;Murimonas_intestini
		1658108	Bacteria;Bacillati;Bacillota;Clostridia;Lachnospirales;Lachnospiraceae;Niameybacter;Niameybacter_massiliensis
		2068655	Bacteria;Bacillati;Bacillota;Clostridia;Lachnospirales;Lachnospiraceae;Novisyntrophococcus;Novisyntrophococcus_fermenticellae
		2606633	Bacteria;Bacillati;Bacillota;Clostridia;Lachnospirales;Lachnospiraceae;Oliverpabstia;Oliverpabstia_intestinalis
		2815798	Bacteria;Bacillati;Bacillota;Clostridia;Lachnospirales;Lachnospiraceae;Oliverpabstia;Oliverpabstia_sp.
		2916966	Bacteria;Bacillati;Bacillota;Clostridia;Lachnospirales;Lachnospiraceae;Oliverpabstia;Oliverpabstia_sp._DFI.9.49
		1969407	Bacteria;Bacillati;Bacillota;Clostridia;Lachnospirales;Lachnospiraceae;Oribacterium;Oribacterium_sp.
		671214	Bacteria;Bacillati;Bacillota;Clostridia;Lachnospirales;Lachnospiraceae;Oribacterium;Oribacterium_sp._oral_taxon_102
		2320100	Bacteria;Bacillati;Bacillota;Clostridia;Lachnospirales;Lachnospiraceae;Parablautia;Parablautia_intestinalis
		3039593	Bacteria;Bacillati;Bacillota;Clostridia;Lachnospirales;Lachnospiraceae;Parablautia;Parablautia_sp._Marseille-Q6255
		2946541	Bacteria;Bacillati;Bacillota;Clostridia;Lachnospirales;Lachnospiraceae;Pararoseburia;Pararoseburia_sp.
		2740533	Bacteria;Bacillati;Bacillota;Clostridia;Lachnospirales;Lachnospiraceae;Parasporobacterium;Parasporobacterium_sp.
		46205	Bacteria;Bacillati;Bacillota;Clostridia;Lachnospirales;Lachnospiraceae;Pseudobutyrivibrio;none
		46206	Bacteria;Bacillati;Bacillota;Clostridia;Lachnospirales;Lachnospiraceae;Pseudobutyrivibrio;Pseudobutyrivibrio_ruminis
		1280694	Bacteria;Bacillati;Bacillota;Clostridia;Lachnospirales;Lachnospiraceae;Pseudobutyrivibrio;Pseudobutyrivibrio_ruminis_AD2017
		1280688	Bacteria;Bacillati;Bacillota;Clostridia;Lachnospirales;Lachnospiraceae;Pseudobutyrivibrio;Pseudobutyrivibrio_ruminis_CF1b
		1123011	Bacteria;Bacillati;Bacillota;Clostridia;Lachnospirales;Lachnospiraceae;Pseudobutyrivibrio;Pseudobutyrivibrio_ruminis_DSM_9787
		1458469	Bacteria;Bacillati;Bacillota;Clostridia;Lachnospirales;Lachnospiraceae;Pseudobutyrivibrio;Pseudobutyrivibrio_ruminis_HUN009
		185007	Bacteria;Bacillati;Bacillota;Clostridia;Lachnospirales;Lachnospiraceae;Pseudobutyrivibrio;Pseudobutyrivibrio_xylanivorans
		2014367	Bacteria;Bacillati;Bacillota;Clostridia;Lachnospirales;Lachnospiraceae;Pseudobutyrivibrio;Pseudobutyrivibrio_sp.
		1855344	Bacteria;Bacillati;Bacillota;Clostridia;Lachnospirales;Lachnospiraceae;Pseudobutyrivibrio;Pseudobutyrivibrio_sp._49
		1520801	Bacteria;Bacillati;Bacillota;Clostridia;Lachnospirales;Lachnospiraceae;Pseudobutyrivibrio;Pseudobutyrivibrio_sp._ACV-2
		1520804	Bacteria;Bacillati;Bacillota;Clostridia;Lachnospirales;Lachnospiraceae;Pseudobutyrivibrio;Pseudobutyrivibrio_sp._AR14
		1520803	Bacteria;Bacillati;Bacillota;Clostridia;Lachnospirales;Lachnospiraceae;Pseudobutyrivibrio;Pseudobutyrivibrio_sp._C4
		1855302	Bacteria;Bacillati;Bacillota;Clostridia;Lachnospirales;Lachnospiraceae;Pseudobutyrivibrio;Pseudobutyrivibrio_sp._JW11
		1408312	Bacteria;Bacillati;Bacillota;Clostridia;Lachnospirales;Lachnospiraceae;Pseudobutyrivibrio;Pseudobutyrivibrio_sp._LB2011
		1798168	Bacteria;Bacillati;Bacillota;Clostridia;Lachnospirales;Lachnospiraceae;Pseudobutyrivibrio;Pseudobutyrivibrio_sp._NOR37
		1798186	Bacteria;Bacillati;Bacillota;Clostridia;Lachnospirales;Lachnospiraceae;Pseudobutyrivibrio;Pseudobutyrivibrio_sp._OR37
		1798185	Bacteria;Bacillati;Bacillota;Clostridia;Lachnospirales;Lachnospiraceae;Pseudobutyrivibrio;Pseudobutyrivibrio_sp._UC1225
		2763669	Bacteria;Bacillati;Bacillota;Clostridia;Lachnospirales;Lachnospiraceae;Qiania;Qiania_dongpingensis
		2496533	Bacteria;Bacillati;Bacillota;Clostridia;Lachnospirales;Lachnospiraceae;Robinsoniella;Robinsoniella_sp.
		904190	Bacteria;Bacillati;Bacillota;Clostridia;Lachnospirales;Lachnospiraceae;Robinsoniella;uncultured_Robinsoniella_sp.
		841	Bacteria;Bacillati;Bacillota;Clostridia;Lachnospirales;Lachnospiraceae;Roseburia;none
		2981794	Bacteria;Bacillati;Bacillota;Clostridia;Lachnospirales;Lachnospiraceae;Roseburia;Roseburia_amylophila
		301302	Bacteria;Bacillati;Bacillota;Clostridia;Lachnospirales;Lachnospiraceae;Roseburia;Roseburia_faecis
		301301	Bacteria;Bacillati;Bacillota;Clostridia;Lachnospirales;Lachnospiraceae;Roseburia;Roseburia_hominis
		585394	Bacteria;Bacillati;Bacillota;Clostridia;Lachnospirales;Lachnospiraceae;Roseburia;Roseburia_hominis_A2-183
		166486	Bacteria;Bacillati;Bacillota;Clostridia;Lachnospirales;Lachnospiraceae;Roseburia;Roseburia_intestinalis
		536231	Bacteria;Bacillati;Bacillota;Clostridia;Lachnospirales;Lachnospiraceae;Roseburia;Roseburia_intestinalis_L1-82
		657315	Bacteria;Bacillati;Bacillota;Clostridia;Lachnospirales;Lachnospiraceae;Roseburia;Roseburia_intestinalis_M50/1
		718255	Bacteria;Bacillati;Bacillota;Clostridia;Lachnospirales;Lachnospiraceae;Roseburia;Roseburia_intestinalis_XB6B4
		360807	Bacteria;Bacillati;Bacillota;Clostridia;Lachnospirales;Lachnospiraceae;Roseburia;Roseburia_inulinivorans
		1263105	Bacteria;Bacillati;Bacillota;Clostridia;Lachnospirales;Lachnospiraceae;Roseburia;Roseburia_inulinivorans_CAG:15
		622312	Bacteria;Bacillati;Bacillota;Clostridia;Lachnospirales;Lachnospiraceae;Roseburia;Roseburia_inulinivorans_DSM_16841
		2763061	Bacteria;Bacillati;Bacillota;Clostridia;Lachnospirales;Lachnospiraceae;Roseburia;Roseburia_lenta
		2605790	Bacteria;Bacillati;Bacillota;Clostridia;Lachnospirales;Lachnospiraceae;Roseburia;Roseburia_porci
		2763062	Bacteria;Bacillati;Bacillota;Clostridia;Lachnospirales;Lachnospiraceae;Roseburia;Roseburia_rectibacter
		2763063	Bacteria;Bacillati;Bacillota;Clostridia;Lachnospirales;Lachnospiraceae;Roseburia;Roseburia_yibonii
		2763064	Bacteria;Bacillati;Bacillota;Clostridia;Lachnospirales;Lachnospiraceae;Roseburia;Roseburia_zhanii
		2049040	Bacteria;Bacillati;Bacillota;Clostridia;Lachnospirales;Lachnospiraceae;Roseburia;Roseburia_sp.
		1261634	Bacteria;Bacillati;Bacillota;Clostridia;Lachnospirales;Lachnospiraceae;Roseburia;Roseburia_sp._499
		1261635	Bacteria;Bacillati;Bacillota;Clostridia;Lachnospirales;Lachnospiraceae;Roseburia;Roseburia_sp._831b
		2293126	Bacteria;Bacillati;Bacillota;Clostridia;Lachnospirales;Lachnospiraceae;Roseburia;Roseburia_sp._AF02-12
		2293127	Bacteria;Bacillati;Bacillota;Clostridia;Lachnospirales;Lachnospiraceae;Roseburia;Roseburia_sp._AF12-17LB
		2293128	Bacteria;Bacillati;Bacillota;Clostridia;Lachnospirales;Lachnospiraceae;Roseburia;Roseburia_sp._AF15-21
		2293129	Bacteria;Bacillati;Bacillota;Clostridia;Lachnospirales;Lachnospiraceae;Roseburia;Roseburia_sp._AF20-18LB
		2293130	Bacteria;Bacillati;Bacillota;Clostridia;Lachnospirales;Lachnospiraceae;Roseburia;Roseburia_sp._AF22-2LB
		2293131	Bacteria;Bacillati;Bacillota;Clostridia;Lachnospirales;Lachnospiraceae;Roseburia;Roseburia_sp._AF22-8AC
		2293132	Bacteria;Bacillati;Bacillota;Clostridia;Lachnospirales;Lachnospiraceae;Roseburia;Roseburia_sp._AF25-13LB
		2293133	Bacteria;Bacillati;Bacillota;Clostridia;Lachnospirales;Lachnospiraceae;Roseburia;Roseburia_sp._AF25-15LB
		2293134	Bacteria;Bacillati;Bacillota;Clostridia;Lachnospirales;Lachnospiraceae;Roseburia;Roseburia_sp._AF25-18LB
		2293135	Bacteria;Bacillati;Bacillota;Clostridia;Lachnospirales;Lachnospiraceae;Roseburia;Roseburia_sp._AF25-25LB
		2293136	Bacteria;Bacillati;Bacillota;Clostridia;Lachnospirales;Lachnospiraceae;Roseburia;Roseburia_sp._AF34-16
		2293137	Bacteria;Bacillati;Bacillota;Clostridia;Lachnospirales;Lachnospiraceae;Roseburia;Roseburia_sp._AF42-8
		2292065	Bacteria;Bacillati;Bacillota;Clostridia;Lachnospirales;Lachnospiraceae;Roseburia;Roseburia_sp._AM16-25
		2292066	Bacteria;Bacillati;Bacillota;Clostridia;Lachnospirales;Lachnospiraceae;Roseburia;Roseburia_sp._AM23-20
		2292366	Bacteria;Bacillati;Bacillota;Clostridia;Lachnospirales;Lachnospiraceae;Roseburia;Roseburia_sp._AM51-8
		1262941	Bacteria;Bacillati;Bacillota;Clostridia;Lachnospirales;Lachnospiraceae;Roseburia;Roseburia_sp._CAG:18
		1262942	Bacteria;Bacillati;Bacillota;Clostridia;Lachnospirales;Lachnospiraceae;Roseburia;Roseburia_sp._CAG:182
		1897017	Bacteria;Bacillati;Bacillota;Clostridia;Lachnospirales;Lachnospiraceae;Roseburia;Roseburia_sp._CAG:18_43_25
		1262943	Bacteria;Bacillati;Bacillota;Clostridia;Lachnospirales;Lachnospiraceae;Roseburia;Roseburia_sp._CAG:197
		1897018	Bacteria;Bacillati;Bacillota;Clostridia;Lachnospirales;Lachnospiraceae;Roseburia;Roseburia_sp._CAG:197_41_10
		1262948	Bacteria;Bacillati;Bacillota;Clostridia;Lachnospirales;Lachnospiraceae;Roseburia;Roseburia_sp._CAG:471
		2881261	Bacteria;Bacillati;Bacillota;Clostridia;Lachnospirales;Lachnospiraceae;Roseburia;Roseburia_sp._CLA-AA-H209
		2841514	Bacteria;Bacillati;Bacillota;Clostridia;Lachnospirales;Lachnospiraceae;Roseburia;Roseburia_sp._MSJ-14
		2292367	Bacteria;Bacillati;Bacillota;Clostridia;Lachnospirales;Lachnospiraceae;Roseburia;Roseburia_sp._OF03-24
		2292368	Bacteria;Bacillati;Bacillota;Clostridia;Lachnospirales;Lachnospiraceae;Roseburia;Roseburia_sp._OM02-15
		2293139	Bacteria;Bacillati;Bacillota;Clostridia;Lachnospirales;Lachnospiraceae;Roseburia;Roseburia_sp._OM03-18
		2293140	Bacteria;Bacillati;Bacillota;Clostridia;Lachnospirales;Lachnospiraceae;Roseburia;Roseburia_sp._OM03-7AC
		2293142	Bacteria;Bacillati;Bacillota;Clostridia;Lachnospirales;Lachnospiraceae;Roseburia;Roseburia_sp._OM04-10BH
		2293143	Bacteria;Bacillati;Bacillota;Clostridia;Lachnospirales;Lachnospiraceae;Roseburia;Roseburia_sp._OM04-15AA
		2293144	Bacteria;Bacillati;Bacillota;Clostridia;Lachnospirales;Lachnospiraceae;Roseburia;Roseburia_sp._TF10-5
		512314	Bacteria;Bacillati;Bacillota;Clostridia;Lachnospirales;Lachnospiraceae;Roseburia;uncultured_Roseburia_sp.
		2044587	Bacteria;Bacillati;Bacillota;Clostridia;Lachnospirales;Lachnospiraceae;Schaedlerella;Schaedlerella_arabinosiphila
		2676057	Bacteria;Bacillati;Bacillota;Clostridia;Lachnospirales;Lachnospiraceae;Schaedlerella;Schaedlerella_sp.
		2676055	Bacteria;Bacillati;Bacillota;Clostridia;Lachnospirales;Lachnospiraceae;Schaedlerella;uncultured_Schaedlerella_sp.
		2994035	Bacteria;Bacillati;Bacillota;Clostridia;Lachnospirales;Lachnospiraceae;Sellimonas;Sellimonas_catena
		1653434	Bacteria;Bacillati;Bacillota;Clostridia;Lachnospirales;Lachnospiraceae;Sellimonas;Sellimonas_intestinalis
		177972	Bacteria;Bacillati;Bacillota;Clostridia;Lachnospirales;Lachnospiraceae;Shuttleworthella;Shuttleworthella_satelles
		626523	Bacteria;Bacillati;Bacillota;Clostridia;Lachnospirales;Lachnospiraceae;Shuttleworthella;Shuttleworthella_satelles_DSM_14600
		936574	Bacteria;Bacillati;Bacillota;Clostridia;Lachnospirales;Lachnospiraceae;Shuttleworthella;Shuttleworthella_sp._MSX8B
		417611	Bacteria;Bacillati;Bacillota;Clostridia;Lachnospirales;Lachnospiraceae;Shuttleworthella;uncultured_Shuttleworthella_sp.
		2763672	Bacteria;Bacillati;Bacillota;Clostridia;Lachnospirales;Lachnospiraceae;Simiaoa;Simiaoa_sunii
		2981623	Bacteria;Bacillati;Bacillota;Clostridia;Lachnospirales;Lachnospiraceae;Suonthocola;Suonthocola_fibrivorans
		2053632	Bacteria;Bacillati;Bacillota;Clostridia;Lachnospirales;Lachnospiraceae;Tyzzerella;Tyzzerella_sp.
		2815804	Bacteria;Bacillati;Bacillota;Clostridia;Lachnospirales;Lachnospiraceae;Velocimicrobium;Velocimicrobium_sp.
		2981769	Bacteria;Bacillati;Bacillota;Clostridia;Lachnospirales;Lachnospiraceae;Waltera;Waltera_acetigignens
		3133179	Bacteria;Bacillati;Bacillota;Clostridia;Lachnospirales;Lachnospiraceae;Waltera;Waltera_hominis
		2606635	Bacteria;Bacillati;Bacillota;Clostridia;Lachnospirales;Lachnospiraceae;Waltera;Waltera_intestinalis
		2815806	Bacteria;Bacillati;Bacillota;Clostridia;Lachnospirales;Lachnospiraceae;Waltera;Waltera_sp.
		2763667	Bacteria;Bacillati;Bacillota;Clostridia;Lachnospirales;Lachnospiraceae;Wansuia;Wansuia_hejianensis
		3048844	Bacteria;Bacillati;Bacillota;Clostridia;Lachnospirales;Lachnospiraceae;Candidatus_Choladocola;Candidatus_Choladocola_sp.
		2840728	Bacteria;Bacillati;Bacillota;Clostridia;Lachnospirales;Lachnospiraceae;Candidatus_Choladousia;Candidatus_Choladousia_intestinigallinarum
		2840729	Bacteria;Bacillati;Bacillota;Clostridia;Lachnospirales;Lachnospiraceae;Candidatus_Choladousia;Candidatus_Choladousia_intestinipullorum
		2840756	Bacteria;Bacillati;Bacillota;Clostridia;Lachnospirales;Lachnospiraceae;Candidatus_Cottocaccamicrobium;Candidatus_Cottocaccamicrobium_excrementipullorum
		2840858	Bacteria;Bacillati;Bacillota;Clostridia;Lachnospirales;Lachnospiraceae;Candidatus_Limivivens;Candidatus_Limivivens_intestinipullorum
		2840859	Bacteria;Bacillati;Bacillota;Clostridia;Lachnospirales;Lachnospiraceae;Candidatus_Limivivens;Candidatus_Limivivens_merdigallinarum
		3048869	Bacteria;Bacillati;Bacillota;Clostridia;Lachnospirales;Lachnospiraceae;Candidatus_Limivivens;Candidatus_Limivivens_sp.
		2840861	Bacteria;Bacillati;Bacillota;Clostridia;Lachnospirales;Lachnospiraceae;Candidatus_Merdenecus;Candidatus_Merdenecus_merdavium
		2840864	Bacteria;Bacillati;Bacillota;Clostridia;Lachnospirales;Lachnospiraceae;Candidatus_Merdiplasma;Candidatus_Merdiplasma_excrementigallinarum
		2840865	Bacteria;Bacillati;Bacillota;Clostridia;Lachnospirales;Lachnospiraceae;Candidatus_Merdisoma;Candidatus_Merdisoma_faecalis
		2840901	Bacteria;Bacillati;Bacillota;Clostridia;Lachnospirales;Lachnospiraceae;Candidatus_Pelethocola;Candidatus_Pelethocola_excrementipullorum
		2840911	Bacteria;Bacillati;Bacillota;Clostridia;Lachnospirales;Lachnospiraceae;Candidatus_Pullilachnospira;Candidatus_Pullilachnospira_gallistercoris
		2840912	Bacteria;Bacillati;Bacillota;Clostridia;Lachnospirales;Lachnospiraceae;Candidatus_Pullilachnospira;Candidatus_Pullilachnospira_intestinigallinarum
		2840913	Bacteria;Bacillati;Bacillota;Clostridia;Lachnospirales;Lachnospiraceae;Candidatus_Pullilachnospira;Candidatus_Pullilachnospira_stercoravium
		2840919	Bacteria;Bacillati;Bacillota;Clostridia;Lachnospirales;Lachnospiraceae;Candidatus_Scatomonas;Candidatus_Scatomonas_merdigallinarum
		2840920	Bacteria;Bacillati;Bacillota;Clostridia;Lachnospirales;Lachnospiraceae;Candidatus_Scatomonas;Candidatus_Scatomonas_pullistercoris
		2840940	Bacteria;Bacillati;Bacillota;Clostridia;Lachnospirales;Lachnospiraceae;Candidatus_Scybalocola_(ex_Gilroy_et_al._2021);Candidatus_Scybalocola_faecavium
		2840941	Bacteria;Bacillati;Bacillota;Clostridia;Lachnospirales;Lachnospiraceae;Candidatus_Scybalocola_(ex_Gilroy_et_al._2021);Candidatus_Scybalocola_faecigallinarum
		2840942	Bacteria;Bacillati;Bacillota;Clostridia;Lachnospirales;Lachnospiraceae;Candidatus_Scybalocola_(ex_Gilroy_et_al._2021);Candidatus_Scybalocola_faecipullorum
		1898203	Bacteria;Bacillati;Bacillota;Clostridia;Lachnospirales;Lachnospiraceae;Lachnospiraceae_bacterium;none
		2883198	Bacteria;Bacillati;Bacillota;Clostridia;Lachnospirales;Lachnospiraceae;Lachnospiraceae_bacterium_210521-DFI.1.105;none
		2883199	Bacteria;Bacillati;Bacillota;Clostridia;Lachnospirales;Lachnospiraceae;Lachnospiraceae_bacterium_210521-DFI.1.109;none
		2883200	Bacteria;Bacillati;Bacillota;Clostridia;Lachnospirales;Lachnospiraceae;Lachnospiraceae_bacterium_210521-DFI.3.101;none
		2883201	Bacteria;Bacillati;Bacillota;Clostridia;Lachnospirales;Lachnospiraceae;Lachnospiraceae_bacterium_210521-DFI.3.107;none
		2883202	Bacteria;Bacillati;Bacillota;Clostridia;Lachnospirales;Lachnospiraceae;Lachnospiraceae_bacterium_210521-DFI.4.71;none
		2883203	Bacteria;Bacillati;Bacillota;Clostridia;Lachnospirales;Lachnospiraceae;Lachnospiraceae_bacterium_210521-DFI.5.19;none
		658086	Bacteria;Bacillati;Bacillota;Clostridia;Lachnospirales;Lachnospiraceae;Lachnospiraceae_bacterium_3_1_57FAA_CT1;none
		3142761	Bacteria;Bacillati;Bacillota;Clostridia;Lachnospirales;Lachnospiraceae;Lachnospiraceae_bacterium_54-11;none
		3142762	Bacteria;Bacillati;Bacillota;Clostridia;Lachnospirales;Lachnospiraceae;Lachnospiraceae_bacterium_54-53;none
		658085	Bacteria;Bacillati;Bacillota;Clostridia;Lachnospirales;Lachnospiraceae;Lachnospiraceae_bacterium_5_1_57FAA;none
		658087	Bacteria;Bacillati;Bacillota;Clostridia;Lachnospirales;Lachnospiraceae;Lachnospiraceae_bacterium_7_1_58FAA;none
		1520821	Bacteria;Bacillati;Bacillota;Clostridia;Lachnospirales;Lachnospiraceae;Lachnospiraceae_bacterium_A10;none
		2594789	Bacteria;Bacillati;Bacillota;Clostridia;Lachnospirales;Lachnospiraceae;Lachnospiraceae_bacterium_KGMB03038;none
		2093742	Bacteria;Bacillati;Bacillota;Clostridia;Lachnospirales;Lachnospiraceae;Lachnospiraceae_bacterium_KM106-2;none
		2830660	Bacteria;Bacillati;Bacillota;Clostridia;Lachnospirales;Lachnospiraceae;Lachnospiraceae_bacterium_Marseille-Q4251;none
		877406	Bacteria;Bacillati;Bacillota;Clostridia;Lachnospirales;Lachnospiraceae;Lachnospiraceae_bacterium_NK3A20;none
		1855376	Bacteria;Bacillati;Bacillota;Clostridia;Lachnospirales;Lachnospiraceae;Lachnospiraceae_bacterium_NLAE-zl-G231;none
		2931980	Bacteria;Bacillati;Bacillota;Clostridia;Lachnospirales;Lachnospiraceae;Lachnospiraceae_bacterium_NSJ-143;none
		2302969	Bacteria;Bacillati;Bacillota;Clostridia;Lachnospirales;Lachnospiraceae;Lachnospiraceae_bacterium_TF09-5;none
		2302966	Bacteria;Bacillati;Bacillota;Clostridia;Lachnospirales;Lachnospiraceae;Lachnospiraceae_bacterium_TM07-2AC;none
		1520827	Bacteria;Bacillati;Bacillota;Clostridia;Lachnospirales;Lachnospiraceae;Lachnospiraceae_bacterium_XBB1006;none
		1520820	Bacteria;Bacillati;Bacillota;Clostridia;Lachnospirales;Lachnospiraceae;Lachnospiraceae_bacterium_XBD2001;none
	Vallitaleaceae	1185412	Bacteria;Bacillati;Bacillota;Clostridia;Lachnospirales;Vallitaleaceae;Vallitalea;Vallitalea_guaymasensis
		2936439	Bacteria;Bacillati;Bacillota;Clostridia;Lachnospirales;Vallitaleaceae;Vallitalea;Vallitalea_longa
		1882829	Bacteria;Bacillati;Bacillota;Clostridia;Lachnospirales;Vallitaleaceae;Vallitalea;Vallitalea_sp.
		3074434	Bacteria;Bacillati;Bacillota;Clostridia;Lachnospirales;Vallitaleaceae;Vallitalea;Vallitalea_sp._AN17-1
		3074433	Bacteria;Bacillati;Bacillota;Clostridia;Lachnospirales;Vallitaleaceae;Vallitalea;Vallitalea_sp._AN17-2
	Lutisporaceae	2828727	Bacteria;Bacillati;Bacillota;Clostridia;Lutisporales;Lutisporaceae;Lutispora;Lutispora_sp.
	Moorellacea	1304884	Bacteria;Bacillati;Bacillota;Clostridia;Moorellales;Desulfitibacteraceae;Desulfitibacter;Desulfitibacter_alkalitolerans_DSM_16504
		676965	Bacteria;Bacillati;Bacillota;Clostridia;Moorellales;Moorellaceae;Moorella;Moorella_humiferrea
		2972948	Bacteria;Bacillati;Bacillota;Clostridia;Moorellales;Moorellaceae;Moorella;Moorella_sulfitireducens
		1525	Bacteria;Bacillati;Bacillota;Clostridia;Moorellales;Moorellaceae;Moorella;Moorella_thermoacetica
		1325331	Bacteria;Bacillati;Bacillota;Clostridia;Moorellales;Moorellaceae;Moorella;Moorella_thermoacetica_Y72
		2676739	Bacteria;Bacillati;Bacillota;Clostridia;Moorellales;Moorellaceae;Moorella;unclassified_Moorella_(in:_firmicutes)
		1635264	Bacteria;Bacillati;Bacillota;Clostridia;Moorellales;Moorellaceae;Moorella;Moorella_sp._60_41
		2572683	Bacteria;Bacillati;Bacillota;Clostridia;Moorellales;Moorellaceae;Moorella;Moorella_sp._E306M
		2572682	Bacteria;Bacillati;Bacillota;Clostridia;Moorellales;Moorellaceae;Moorella;Moorella_sp._E308F
		2138101	Bacteria;Bacillati;Bacillota;Clostridia;Moorellales;Moorellaceae;Moorella;Moorella_sp._Hama-1
		2042077	Bacteria;Bacillati;Bacillota;Clostridia;Moorellales;Moorellaceae;Moorella;Moorella_sp._(in:_firmicutes)
		2731925	Bacteria;Bacillati;Bacillota;Clostridia;Moorellales;Moorellaceae;Thermanaeromonas;Thermanaeromonas_sp._C210
	Zhaonellaceae	2528593	Bacteria;Bacillati;Bacillota;Clostridia;Moorellales;Zhaonellaceae;Zhaonella;Zhaonella_formicivorans
	Natranaerofabaceae	2742683	Bacteria;Bacillati;Bacillota;Clostridia;Natranaerobiales;Natranaerofabaceae;Natranaerofaba;Natranaerofaba_carboxydovora
	Anaerovoracaceae	2530199	Bacteria;Bacillati;Bacillota;Clostridia;Peptostreptococcales;Acidaminobacteraceae;Acidaminobacter;Acidaminobacter_sp._JC074
		433323	Bacteria;Bacillati;Bacillota;Clostridia;Peptostreptococcales;Anaerovoracaceae;Aminicella;Aminicella_lysinilytica
		2060095	Bacteria;Bacillati;Bacillota;Clostridia;Peptostreptococcales;Anaerovoracaceae;Aminipila;Aminipila_sp.
		2060097	Bacteria;Bacillati;Bacillota;Clostridia;Peptostreptococcales;Anaerovoracaceae;Aminipila;uncultured_Aminipila_sp.
		109327	Bacteria;Bacillati;Bacillota;Clostridia;Peptostreptococcales;Anaerovoracaceae;Anaerovorax;Anaerovorax_odorimutans
		1120998	Bacteria;Bacillati;Bacillota;Clostridia;Peptostreptococcales;Anaerovoracaceae;Anaerovorax;Anaerovorax_odorimutans_DSM_5092
		1872534	Bacteria;Bacillati;Bacillota;Clostridia;Peptostreptococcales;Anaerovoracaceae;Anaerovorax;Anaerovorax_sp.
		2773458	Bacteria;Bacillati;Bacillota;Clostridia;Peptostreptococcales;Anaerovoracaceae;Anaerovorax;Anaerovorax_sp._IOR16
		1776384	Bacteria;Bacillati;Bacillota;Clostridia;Peptostreptococcales;Anaerovoracaceae;Emergencia;Emergencia_timonensis
		1926557	Bacteria;Bacillati;Bacillota;Clostridia;Peptostreptococcales;Anaerovoracaceae;Emergencia;Emergencia_sp.
		86331	Bacteria;Bacillati;Bacillota;Clostridia;Peptostreptococcales;Anaerovoracaceae;Mogibacterium;none
		2606708	Bacteria;Bacillati;Bacillota;Clostridia;Peptostreptococcales;Anaerovoracaceae;Mogibacterium;Mogibacterium_kristiansenii
		86332	Bacteria;Bacillati;Bacillota;Clostridia;Peptostreptococcales;Anaerovoracaceae;Mogibacterium;Mogibacterium_pumilum
		35519	Bacteria;Bacillati;Bacillota;Clostridia;Peptostreptococcales;Anaerovoracaceae;Mogibacterium;Mogibacterium_timidum
		1401079	Bacteria;Bacillati;Bacillota;Clostridia;Peptostreptococcales;Anaerovoracaceae;Mogibacterium;Mogibacterium_timidum_ATCC_33093
		2049035	Bacteria;Bacillati;Bacillota;Clostridia;Peptostreptococcales;Anaerovoracaceae;Mogibacterium;Mogibacterium_sp.
		936375	Bacteria;Bacillati;Bacillota;Clostridia;Peptostreptococcales;Anaerovoracaceae;Mogibacterium;Mogibacterium_sp._CM50
		278065	Bacteria;Bacillati;Bacillota;Clostridia;Peptostreptococcales;Anaerovoracaceae;Mogibacterium;uncultured_Mogibacterium_sp.
		3030912	Bacteria;Bacillati;Bacillota;Clostridia;Peptostreptococcales;Anaerovoracaceae;Anaerovoracaceae_bacterium;none
		3142737	Bacteria;Bacillati;Bacillota;Clostridia;Peptostreptococcales;Anaerovoracaceae;Anaerovoracaceae_bacterium_42-11;none
	Caminicellaceae	36842	Bacteria;Bacillati;Bacillota;Clostridia;Peptostreptococcales;Caminicellaceae;Maledivibacter;Maledivibacter_halophilus
	Filifactoraceae	29374	Bacteria;Bacillati;Bacillota;Clostridia;Peptostreptococcales;Filifactoraceae;Filifactor;Filifactor_villosus
	Peptoclostridiaceae	2292243	Bacteria;Bacillati;Bacillota;Clostridia;Peptostreptococcales;Peptoclostridiaceae;Peptoclostridium;Peptoclostridium_sp._AF21-18
	Peptostreptococcaceae	1496	Bacteria;Bacillati;Bacillota;Clostridia;Peptostreptococcales;Peptostreptococcaceae;Clostridioides;Clostridioides_difficile
		2899727	Bacteria;Bacillati;Bacillota;Clostridia;Peptostreptococcales;Peptostreptococcaceae;Mediannikoviicoccus;Mediannikoviicoccus_vaginalis
		1490	Bacteria;Bacillati;Bacillota;Clostridia;Peptostreptococcales;Peptostreptococcaceae;Paraclostridium;Paraclostridium_bifermentans
		89152	Bacteria;Bacillati;Bacillota;Clostridia;Peptostreptococcales;Peptostreptococcaceae;Peptacetobacter;Peptacetobacter_hiranonis
		500633	Bacteria;Bacillati;Bacillota;Clostridia;Peptostreptococcales;Peptostreptococcaceae;Peptacetobacter;Peptacetobacter_hiranonis_DSM_13275
		2991975	Bacteria;Bacillati;Bacillota;Clostridia;Peptostreptococcales;Peptostreptococcaceae;Peptacetobacter;Peptacetobacter_sp.
		1159213	Bacteria;Bacillati;Bacillota;Clostridia;Peptostreptococcales;Peptostreptococcaceae;Peptostreptococcus;Peptostreptococcus_canis
		215200	Bacteria;Bacillati;Bacillota;Clostridia;Peptostreptococcales;Peptostreptococcaceae;Peptostreptococcus;Peptostreptococcus_russellii
		341694	Bacteria;Bacillati;Bacillota;Clostridia;Peptostreptococcales;Peptostreptococcaceae;Peptostreptococcus;Peptostreptococcus_stomatis
		596315	Bacteria;Bacillati;Bacillota;Clostridia;Peptostreptococcales;Peptostreptococcaceae;Peptostreptococcus;Peptostreptococcus_stomatis_DSM_17678
		1262	Bacteria;Bacillati;Bacillota;Clostridia;Peptostreptococcales;Peptostreptococcaceae;Peptostreptococcus;Peptostreptococcus_sp.
		169971	Bacteria;Bacillati;Bacillota;Clostridia;Peptostreptococcales;Peptostreptococcaceae;Peptostreptococcus;uncultured_Peptostreptococcus_sp.
		1537	Bacteria;Bacillati;Bacillota;Clostridia;Peptostreptococcales;Peptostreptococcaceae;Romboutsia;Romboutsia_lituseburensis
		1121325	Bacteria;Bacillati;Bacillota;Clostridia;Peptostreptococcales;Peptostreptococcaceae;Romboutsia;Romboutsia_lituseburensis_DSM_797
		1776391	Bacteria;Bacillati;Bacillota;Clostridia;Peptostreptococcales;Peptostreptococcaceae;Romboutsia;Romboutsia_timonensis
		1965302	Bacteria;Bacillati;Bacillota;Clostridia;Peptostreptococcales;Peptostreptococcaceae;Romboutsia;Romboutsia_sp.
		1505656	Bacteria;Bacillati;Bacillota;Clostridia;Peptostreptococcales;Peptostreptococcaceae;Romboutsia;uncultured_Romboutsia_sp.
		2925782	Bacteria;Bacillati;Bacillota;Clostridia;Peptostreptococcales;Peptostreptococcaceae;Tepidibacter;Tepidibacter_aestuarii
		1505652	Bacteria;Bacillati;Bacillota;Clostridia;Peptostreptococcales;Peptostreptococcaceae;Terrisporobacter;none
		2813371	Bacteria;Bacillati;Bacillota;Clostridia;Peptostreptococcales;Peptostreptococcaceae;Terrisporobacter;Terrisporobacter_hibernicus
		1460447	Bacteria;Bacillati;Bacillota;Clostridia;Peptostreptococcales;Peptostreptococcaceae;Terrisporobacter;Terrisporobacter_petrolearius
		1965305	Bacteria;Bacillati;Bacillota;Clostridia;Peptostreptococcales;Peptostreptococcaceae;Terrisporobacter;Terrisporobacter_sp.
		1904861	Bacteria;Bacillati;Bacillota;Clostridia;Peptostreptococcales;Peptostreptococcaceae;Peptostreptococcaceae_bacterium;none
	Thermotaleaceae	1417629	Bacteria;Bacillati;Bacillota;Clostridia;Peptostreptococcales;Thermotaleaceae;Anaerosolibacter;Anaerosolibacter_carboniphilus
		1424294	Bacteria;Bacillati;Bacillota;Clostridia;Peptostreptococcales;Thermotaleaceae;Geosporobacter;Geosporobacter_ferrireducens
	ND	3107537	Bacteria;Bacillati;Bacillota;Clostridia;Peptostreptococcales;Peptostreptococcales_bacterium;none;none
	Saccharofermentanaceae	3084848	Bacteria;Bacillati;Bacillota;Clostridia;Saccharofermentanales;Saccharofermentanaceae;Saccharofermentanaceae_bacterium;none
		3107571	Bacteria;Bacillati;Bacillota;Clostridia;Saccharofermentanales;Saccharofermentanales_bacterium;none;none
	Thermoanaerobacteraceae	42838	Bacteria;Bacillati;Bacillota;Clostridia;Thermoanaerobacterales;Thermoanaerobacteraceae;Ammonifex;Ammonifex_degensii
		429009	Bacteria;Bacillati;Bacillota;Clostridia;Thermoanaerobacterales;Thermoanaerobacteraceae;Ammonifex;Ammonifex_degensii_KC4
		444093	Bacteria;Bacillati;Bacillota;Clostridia;Thermoanaerobacterales;Thermoanaerobacteraceae;Ammonifex;Ammonifex_thiophilus
		456330	Bacteria;Bacillati;Bacillota;Clostridia;Thermoanaerobacterales;Thermoanaerobacteraceae;Caldanaerobius;Caldanaerobius_fijiensis
		1121256	Bacteria;Bacillati;Bacillota;Clostridia;Thermoanaerobacterales;Thermoanaerobacteraceae;Caldanaerobius;Caldanaerobius_fijiensis_DSM_17918
		44256	Bacteria;Bacillati;Bacillota;Clostridia;Thermoanaerobacterales;Thermoanaerobacteraceae;Caldanaerobius;Caldanaerobius_polysaccharolyticus
		935948	Bacteria;Bacillati;Bacillota;Clostridia;Thermoanaerobacterales;Thermoanaerobacteraceae;Caldanaerobius;Caldanaerobius_polysaccharolyticus_DSM_13641
		2606906	Bacteria;Bacillati;Bacillota;Clostridia;Thermoanaerobacterales;Thermoanaerobacteraceae;Calorimonas;Calorimonas_adulescens
		1754	Bacteria;Bacillati;Bacillota;Clostridia;Thermoanaerobacterales;Thermoanaerobacteraceae;Thermoanaerobacter;none
		509193	Bacteria;Bacillati;Bacillota;Clostridia;Thermoanaerobacterales;Thermoanaerobacteraceae;Thermoanaerobacter;Thermoanaerobacter_brockii_subsp._finnii_Ako-1
		694059	Bacteria;Bacillati;Bacillota;Clostridia;Thermoanaerobacterales;Thermoanaerobacteraceae;Thermoanaerobacter;Thermoanaerobacter_pentosaceus
		340099	Bacteria;Bacillati;Bacillota;Clostridia;Thermoanaerobacterales;Thermoanaerobacteraceae;Thermoanaerobacter;Thermoanaerobacter_pseudethanolicus_ATCC_33223
		1291048	Bacteria;Bacillati;Bacillota;Clostridia;Thermoanaerobacterales;Thermoanaerobacteraceae;Thermoanaerobacter;Thermoanaerobacter_thermocopriae_JCM_7501
		1516	Bacteria;Bacillati;Bacillota;Clostridia;Thermoanaerobacterales;Thermoanaerobacteraceae;Thermoanaerobacter;Thermoanaerobacter_thermohydrosulfuricus
		1198630	Bacteria;Bacillati;Bacillota;Clostridia;Thermoanaerobacterales;Thermoanaerobacteraceae;Thermoanaerobacter;Thermoanaerobacter_thermohydrosulfuricus_WC1
		1123369	Bacteria;Bacillati;Bacillota;Clostridia;Thermoanaerobacterales;Thermoanaerobacteraceae;Thermoanaerobacter;Thermoanaerobacter_uzonensis_DSM_18761
		1755	Bacteria;Bacillati;Bacillota;Clostridia;Thermoanaerobacterales;Thermoanaerobacteraceae;Thermoanaerobacter;Thermoanaerobacter_sp.
		399726	Bacteria;Bacillati;Bacillota;Clostridia;Thermoanaerobacterales;Thermoanaerobacteraceae;Thermoanaerobacter;Thermoanaerobacter_sp._X514
		1511746	Bacteria;Bacillati;Bacillota;Clostridia;Thermoanaerobacterales;Thermoanaerobacteraceae;Thermoanaerobacter;Thermoanaerobacter_sp._YS13
		28895	Bacteria;Bacillati;Bacillota;Clostridia;Thermoanaerobacterales;Thermoanaerobacteraceae;Thermoanaerobacterium;none
		47490	Bacteria;Bacillati;Bacillota;Clostridia;Thermoanaerobacterales;Thermoanaerobacteraceae;Thermoanaerobacterium;Thermoanaerobacterium_aotearoense
		1421016	Bacteria;Bacillati;Bacillota;Clostridia;Thermoanaerobacterales;Thermoanaerobacteraceae;Thermoanaerobacterium;Thermoanaerobacterium_aotearoense_SCUT27
		1702242	Bacteria;Bacillati;Bacillota;Clostridia;Thermoanaerobacterales;Thermoanaerobacteraceae;Thermoanaerobacterium;Thermoanaerobacterium_butyriciformans
		28896	Bacteria;Bacillati;Bacillota;Clostridia;Thermoanaerobacterales;Thermoanaerobacteraceae;Thermoanaerobacterium;Thermoanaerobacterium_saccharolyticum
		1094508	Bacteria;Bacillati;Bacillota;Clostridia;Thermoanaerobacterales;Thermoanaerobacteraceae;Thermoanaerobacterium;Thermoanaerobacterium_saccharolyticum_JW/SL-YS485
		1517	Bacteria;Bacillati;Bacillota;Clostridia;Thermoanaerobacterales;Thermoanaerobacteraceae;Thermoanaerobacterium;Thermoanaerobacterium_thermosaccharolyticum
		580327	Bacteria;Bacillati;Bacillota;Clostridia;Thermoanaerobacterales;Thermoanaerobacteraceae;Thermoanaerobacterium;Thermoanaerobacterium_thermosaccharolyticum_DSM_571
		698948	Bacteria;Bacillati;Bacillota;Clostridia;Thermoanaerobacterales;Thermoanaerobacteraceae;Thermoanaerobacterium;Thermoanaerobacterium_thermosaccharolyticum_M0795
		29329	Bacteria;Bacillati;Bacillota;Clostridia;Thermoanaerobacterales;Thermoanaerobacteraceae;Thermoanaerobacterium;Thermoanaerobacterium_xylanolyticum
		858215	Bacteria;Bacillati;Bacillota;Clostridia;Thermoanaerobacterales;Thermoanaerobacteraceae;Thermoanaerobacterium;Thermoanaerobacterium_xylanolyticum_LX-11
		40549	Bacteria;Bacillati;Bacillota;Clostridia;Thermoanaerobacterales;Thermoanaerobacteraceae;Thermoanaerobacterium;Thermoanaerobacterium_sp.
		3061989	Bacteria;Bacillati;Bacillota;Clostridia;Thermoanaerobacterales;Thermoanaerobacteraceae;Thermoanaerobacterium;Thermoanaerobacterium_sp._CMT5567-10
		1930849	Bacteria;Bacillati;Bacillota;Clostridia;Thermoanaerobacterales;Thermoanaerobacteraceae;Thermoanaerobacterium;Thermoanaerobacterium_sp._PSU-2
		2742479	Bacteria;Bacillati;Bacillota;Clostridia;Thermoanaerobacterales;Thermoanaerobacteraceae;Thermoanaerobacterium;Thermoanaerobacterium_sp._R66
		1550240	Bacteria;Bacillati;Bacillota;Clostridia;Thermoanaerobacterales;Thermoanaerobacteraceae;Thermoanaerobacterium;Thermoanaerobacterium_sp._RBIITD
		1894989	Bacteria;Bacillati;Bacillota;Clostridia;Thermoanaerobacterales;Thermoanaerobacteraceae;Thermodesulfitimonas;Thermodesulfitimonas_autotrophica
		2100788	Bacteria;Bacillati;Bacillota;Clostridia;Thermoanaerobacterales;Thermoanaerobacteraceae;Thermoanaerobacteraceae_bacterium;none
	Tepidanaerobacteraceae	2963290	Bacteria;Bacillati;Bacillota;Clostridia;Thermosediminibacterales;Tepidanaerobacteraceae;Tepidanaerobacteraceae_bacterium;none
	Thermosediminibacteraceae	520764	Bacteria;Bacillati;Bacillota;Clostridia;Thermosediminibacterales;Thermosediminibacteraceae;Fervidicola;Fervidicola_ferrireducens
		291989	Bacteria;Bacillati;Bacillota;Clostridia;Thermosediminibacterales;Thermosediminibacteraceae;Thermosediminibacter;Thermosediminibacter_litoriperuensis
		520767	Bacteria;Bacillati;Bacillota;Clostridia;Thermosediminibacterales;Thermosediminibacteraceae;Thermovenabulum;Thermovenabulum_gondwanense
		3030602	Bacteria;Bacillati;Bacillota;Clostridia;Thermosediminibacterales;Thermosediminibacterales_bacterium;none;none
	Candidatus	2952907	Bacteria;Bacillati;Bacillota;Clostridia;Candidatus_Avimonas_sp.;none;Candidatus_Avimonas;none
		3076472	Bacteria;Bacillati;Bacillota;Clostridia;Candidatus_Metalachnospira_sp.;none;Candidatus_Metalachnospira;none
		2840890	Bacteria;Bacillati;Bacillota;Clostridia;Candidatus_Ornithocaccomicrobium_faecavium;none;Candidatus_Ornithocaccomicrobium;none
		3101049	Bacteria;Bacillati;Bacillota;Clostridia;Candidatus_Pseudoscillospira_sp.;none;Candidatus_Pseudoscillospira;none
		2840910	Bacteria;Bacillati;Bacillota;Clostridia;Candidatus_Pullichristensenella_stercoripullorum;none;Candidatus_Pullichristensenella;none
		2044939	Bacteria;Bacillati;Bacillota;Clostridia;Clostridia_bacterium;none;none;none
		1635276	Bacteria;Bacillati;Bacillota;Clostridia;Clostridia_bacterium_62_21;none;none;none
		1697784	Bacteria;Bacillati;Bacillota;Clostridia;Clostridia_bacterium_UC5.1-1D4;none;none;none
	Dethiobacteraceae	2093370	Bacteria;Bacillati;Bacillota;Dethiobacteria;Dethiobacterales;Dethiobacteraceae;Dethiobacter;Dethiobacter_sp.
Erysipelotrichia	Coprobacillaceae	135858	Bacteria;Bacillati;Bacillota;Erysipelotrichia;Erysipelotrichales;Coprobacillaceae;Catenibacterium;none
		2764323	Bacteria;Bacillati;Bacillota;Erysipelotrichia;Erysipelotrichales;Coprobacillaceae;Catenibacterium;Catenibacterium_faecis
		100886	Bacteria;Bacillati;Bacillota;Erysipelotrichia;Erysipelotrichales;Coprobacillaceae;Catenibacterium;Catenibacterium_mitsuokai
		451640	Bacteria;Bacillati;Bacillota;Erysipelotrichia;Erysipelotrichales;Coprobacillaceae;Catenibacterium;Catenibacterium_mitsuokai_DSM_15897
		3035606	Bacteria;Bacillati;Bacillota;Erysipelotrichia;Erysipelotrichales;Coprobacillaceae;Catenibacterium;Catenibacterium_tridentinum
		2643636	Bacteria;Bacillati;Bacillota;Erysipelotrichia;Erysipelotrichales;Coprobacillaceae;Catenibacterium;unclassified_Catenibacterium
		2049022	Bacteria;Bacillati;Bacillota;Erysipelotrichia;Erysipelotrichales;Coprobacillaceae;Catenibacterium;Catenibacterium_sp.
		2292991	Bacteria;Bacillati;Bacillota;Erysipelotrichia;Erysipelotrichales;Coprobacillaceae;Catenibacterium;Catenibacterium_sp._AM22-15
		2292992	Bacteria;Bacillati;Bacillota;Erysipelotrichia;Erysipelotrichales;Coprobacillaceae;Catenibacterium;Catenibacterium_sp._AM22-6LB
		2584626	Bacteria;Bacillati;Bacillota;Erysipelotrichia;Erysipelotrichales;Coprobacillaceae;Catenibacterium;Catenibacterium_sp._BIOML-A1
		2478954	Bacteria;Bacillati;Bacillota;Erysipelotrichia;Erysipelotrichales;Coprobacillaceae;Catenibacterium;Catenibacterium_sp._co_0103
		3252638	Bacteria;Bacillati;Bacillota;Erysipelotrichia;Erysipelotrichales;Coprobacillaceae;Catenibacterium;Catenibacterium_sp._GCM10023432
		3153689	Bacteria;Bacillati;Bacillota;Erysipelotrichia;Erysipelotrichales;Coprobacillaceae;Catenibacterium;Catenibacterium_sp._RTP21428st1_B8_RTP21428_210409
		3153688	Bacteria;Bacillati;Bacillota;Erysipelotrichia;Erysipelotrichales;Coprobacillaceae;Catenibacterium;Catenibacterium_sp._RTP21428st1_D7_RTP21428_210409
		1946309	Bacteria;Bacillati;Bacillota;Erysipelotrichia;Erysipelotrichales;Coprobacillaceae;Catenibacterium;Catenibacterium_sp._UBA627
		1262767	Bacteria;Bacillati;Bacillota;Erysipelotrichia;Erysipelotrichales;Coprobacillaceae;Catenibacterium;Catenibacterium_sp._CAG:290
		286142	Bacteria;Bacillati;Bacillota;Erysipelotrichia;Erysipelotrichales;Coprobacillaceae;Catenibacterium;uncultured_Catenibacterium_sp.
		2292032	Bacteria;Bacillati;Bacillota;Erysipelotrichia;Erysipelotrichales;Coprobacillaceae;Coprobacillus;Coprobacillus_sp._AF33-1AC
		2718930	Bacteria;Bacillati;Bacillota;Erysipelotrichia;Erysipelotrichales;Coprobacillaceae;Coprobacillus;Coprobacillus_sp._K06
		31973	Bacteria;Bacillati;Bacillota;Erysipelotrichia;Erysipelotrichales;Coprobacillaceae;Eggerthia;Eggerthia_catenaformis
		999415	Bacteria;Bacillati;Bacillota;Erysipelotrichia;Erysipelotrichales;Coprobacillaceae;Eggerthia;Eggerthia_catenaformis_OT_569_=_DSM_20559
		1630	Bacteria;Bacillati;Bacillota;Erysipelotrichia;Erysipelotrichales;Coprobacillaceae;Kandleria;Kandleria_vitulina
		1410657	Bacteria;Bacillati;Bacillota;Erysipelotrichia;Erysipelotrichales;Coprobacillaceae;Kandleria;Kandleria_vitulina_DSM_20405
		1410658	Bacteria;Bacillati;Bacillota;Erysipelotrichia;Erysipelotrichales;Coprobacillaceae;Kandleria;Kandleria_vitulina_MC3001
		1410659	Bacteria;Bacillati;Bacillota;Erysipelotrichia;Erysipelotrichales;Coprobacillaceae;Kandleria;Kandleria_vitulina_WCE2011
		2774291	Bacteria;Bacillati;Bacillota;Erysipelotrichia;Erysipelotrichales;Coprobacillaceae;Kandleria;Kandleria_sp.
		1796628	Bacteria;Bacillati;Bacillota;Erysipelotrichia;Erysipelotrichales;Coprobacillaceae;Longibaculum;Longibaculum_muris
		322505	Bacteria;Bacillati;Bacillota;Erysipelotrichia;Erysipelotrichales;Coprobacillaceae;Sharpea;Sharpea_azabuensis
		1410674	Bacteria;Bacillati;Bacillota;Erysipelotrichia;Erysipelotrichales;Coprobacillaceae;Sharpea;Sharpea_azabuensis_DSM_18934
		2652286	Bacteria;Bacillati;Bacillota;Erysipelotrichia;Erysipelotrichales;Coprobacillaceae;Sharpea;Sharpea_porci
		1112738	Bacteria;Bacillati;Bacillota;Erysipelotrichia;Erysipelotrichales;Coprobacillaceae;Sharpea;uncultured_Sharpea_sp.
		341225	Bacteria;Bacillati;Bacillota;Erysipelotrichia;Erysipelotrichales;Coprobacillaceae;Thomasclavelia;Thomasclavelia_saccharogumia
		1121333	Bacteria;Bacillati;Bacillota;Erysipelotrichia;Erysipelotrichales;Coprobacillaceae;Thomasclavelia;Thomasclavelia_saccharogumia_DSM_17460
		2293102	Bacteria;Bacillati;Bacillota;Erysipelotrichia;Erysipelotrichales;Coprobacillaceae;Thomasclavelia;Erysipelatoclostridium_sp._AM42-17
		1965566	Bacteria;Bacillati;Bacillota;Erysipelotrichia;Erysipelotrichales;Coprobacillaceae;Thomasclavelia;Erysipelatoclostridium_sp._An15
		1965571	Bacteria;Bacillati;Bacillota;Erysipelotrichia;Erysipelotrichales;Coprobacillaceae;Thomasclavelia;Erysipelatoclostridium_sp._An173
		3025757	Bacteria;Bacillati;Bacillota;Erysipelotrichia;Erysipelotrichales;Coprobacillaceae;Thomasclavelia;Thomasclavelia_sp.
		3025759	Bacteria;Bacillati;Bacillota;Erysipelotrichia;Erysipelotrichales;Coprobacillaceae;Thomasclavelia;uncultured_Thomasclavelia_sp.
	Erysipelotrichaceae	2718525	Bacteria;Bacillati;Bacillota;Erysipelotrichia;Erysipelotrichales;Erysipelotrichaceae;Absicoccus;none
		2926319	Bacteria;Bacillati;Bacillota;Erysipelotrichia;Erysipelotrichales;Erysipelotrichaceae;Absicoccus;Absicoccus_intestinalis
		2486576	Bacteria;Bacillati;Bacillota;Erysipelotrichia;Erysipelotrichales;Erysipelotrichaceae;Absicoccus;Absicoccus_porci
		2718527	Bacteria;Bacillati;Bacillota;Erysipelotrichia;Erysipelotrichales;Erysipelotrichaceae;Absicoccus;Absicoccus_sp.
		31971	Bacteria;Bacillati;Bacillota;Erysipelotrichia;Erysipelotrichales;Erysipelotrichaceae;Amedibacillus;Amedibacillus_dolichus
		2897776	Bacteria;Bacillati;Bacillota;Erysipelotrichia;Erysipelotrichales;Erysipelotrichaceae;Amedibacillus;Amedibacillus_hominis
		2291993	Bacteria;Bacillati;Bacillota;Erysipelotrichia;Erysipelotrichales;Erysipelotrichaceae;Amedibacterium;Absiella_sp._AM09-45
		2291994	Bacteria;Bacillati;Bacillota;Erysipelotrichia;Erysipelotrichales;Erysipelotrichaceae;Amedibacterium;Absiella_sp._AM09-50
		2291995	Bacteria;Bacillati;Bacillota;Erysipelotrichia;Erysipelotrichales;Erysipelotrichaceae;Amedibacterium;Absiella_sp._AM10-20
		2291996	Bacteria;Bacillati;Bacillota;Erysipelotrichia;Erysipelotrichales;Erysipelotrichaceae;Amedibacterium;Absiella_sp._AM22-9
		2292277	Bacteria;Bacillati;Bacillota;Erysipelotrichia;Erysipelotrichales;Erysipelotrichaceae;Amedibacterium;Absiella_sp._AM27-20
		2292278	Bacteria;Bacillati;Bacillota;Erysipelotrichia;Erysipelotrichales;Erysipelotrichaceae;Amedibacterium;Absiella_sp._AM29-15
		2292279	Bacteria;Bacillati;Bacillota;Erysipelotrichia;Erysipelotrichales;Erysipelotrichaceae;Amedibacterium;Absiella_sp._AM54-8XD
		2044573	Bacteria;Bacillati;Bacillota;Erysipelotrichia;Erysipelotrichales;Erysipelotrichaceae;Anaerolactibacter;Anaerolactibacter_massiliensis
		2704657	Bacteria;Bacillati;Bacillota;Erysipelotrichia;Erysipelotrichales;Erysipelotrichaceae;Bulleidia;Bulleidia_sp.
		1574263	Bacteria;Bacillati;Bacillota;Erysipelotrichia;Erysipelotrichales;Erysipelotrichaceae;Candidatus_Stoquefichus;Candidatus_Stoquefichus_sp._KLE1796
		1658109	Bacteria;Bacillati;Bacillota;Erysipelotrichia;Erysipelotrichales;Erysipelotrichaceae;Candidatus_Stoquefichus;Candidatus_Stoquefichus_sp._SB1
		700500	Bacteria;Bacillati;Bacillota;Erysipelotrichia;Erysipelotrichales;Erysipelotrichaceae;Catenisphaera;Catenisphaera_adipataccumulans
		1702221	Bacteria;Bacillati;Bacillota;Erysipelotrichia;Erysipelotrichales;Erysipelotrichaceae;Faecalibaculum;Faecalibaculum_rodentium
		1729681	Bacteria;Bacillati;Bacillota;Erysipelotrichia;Erysipelotrichales;Erysipelotrichaceae;Faecalibaculum;uncultured_Faecalibaculum_sp.
		1971758	Bacteria;Bacillati;Bacillota;Erysipelotrichia;Erysipelotrichales;Erysipelotrichaceae;Faecalicoccus;Faecalicoccus_sp.
		2606629	Bacteria;Bacillati;Bacillota;Erysipelotrichia;Erysipelotrichales;Erysipelotrichaceae;Floccifex;Floccifex_porci
		2815810	Bacteria;Bacillati;Bacillota;Erysipelotrichia;Erysipelotrichales;Erysipelotrichaceae;Floccifex;Floccifex_sp.
		2926318	Bacteria;Bacillati;Bacillota;Erysipelotrichia;Erysipelotrichales;Erysipelotrichaceae;Grylomicrobium;Grylomicrobium_aquisgranensis
		1573535	Bacteria;Bacillati;Bacillota;Erysipelotrichia;Erysipelotrichales;Erysipelotrichaceae;Holdemanella;none
		1735	Bacteria;Bacillati;Bacillota;Erysipelotrichia;Erysipelotrichales;Erysipelotrichaceae;Holdemanella;Holdemanella_biformis
		518637	Bacteria;Bacillati;Bacillota;Erysipelotrichia;Erysipelotrichales;Erysipelotrichaceae;Holdemanella;Holdemanella_biformis_DSM_3989
		2764327	Bacteria;Bacillati;Bacillota;Erysipelotrichia;Erysipelotrichales;Erysipelotrichaceae;Holdemanella;Holdemanella_hominis
		2652276	Bacteria;Bacillati;Bacillota;Erysipelotrichia;Erysipelotrichales;Erysipelotrichaceae;Holdemanella;Holdemanella_porci
		1971762	Bacteria;Bacillati;Bacillota;Erysipelotrichia;Erysipelotrichales;Erysipelotrichaceae;Holdemanella;Holdemanella_sp.
		2916964	Bacteria;Bacillati;Bacillota;Erysipelotrichia;Erysipelotrichales;Erysipelotrichaceae;Holdemanella;Holdemanella_sp._DFI.5.21
		2885263	Bacteria;Bacillati;Bacillota;Erysipelotrichia;Erysipelotrichales;Erysipelotrichaceae;Holdemanella;Holdemanella_sp._DFI.5.55
		2965273	Bacteria;Bacillati;Bacillota;Erysipelotrichia;Erysipelotrichales;Erysipelotrichaceae;Holdemanella;Holdemanella_sp._MSK.7.32
		2911883	Bacteria;Bacillati;Bacillota;Erysipelotrichia;Erysipelotrichales;Erysipelotrichaceae;Holdemanella;Holdemanella_sp._SCCA2
		1763549	Bacteria;Bacillati;Bacillota;Erysipelotrichia;Erysipelotrichales;Erysipelotrichaceae;Holdemanella;uncultured_Holdemanella_sp.
		61171	Bacteria;Bacillati;Bacillota;Erysipelotrichia;Erysipelotrichales;Erysipelotrichaceae;Holdemania;Holdemania_filiformis
		2637685	Bacteria;Bacillati;Bacillota;Erysipelotrichia;Erysipelotrichales;Erysipelotrichaceae;Holdemania;unclassified_Holdemania
		2787149	Bacteria;Bacillati;Bacillota;Erysipelotrichia;Erysipelotrichales;Erysipelotrichaceae;Holdemania;Holdemania_sp._1001095H_141210_F2
		2787120	Bacteria;Bacillati;Bacillota;Erysipelotrichia;Erysipelotrichales;Erysipelotrichaceae;Holdemania;Holdemania_sp._1001302B_160321_E10
		1852366	Bacteria;Bacillati;Bacillota;Erysipelotrichia;Erysipelotrichales;Erysipelotrichaceae;Holdemania;Holdemania_sp._Marseille-P2844
		527664	Bacteria;Bacillati;Bacillota;Erysipelotrichia;Erysipelotrichales;Erysipelotrichaceae;Holdemania;uncultured_Holdemania_sp.
		1862668	Bacteria;Bacillati;Bacillota;Erysipelotrichia;Erysipelotrichales;Erysipelotrichaceae;Ileibacterium;Ileibacterium_valens
		2487118	Bacteria;Bacillati;Bacillota;Erysipelotrichia;Erysipelotrichales;Erysipelotrichaceae;Intestinibaculum;Intestinibaculum_porci
		2161814	Bacteria;Bacillati;Bacillota;Erysipelotrichia;Erysipelotrichales;Erysipelotrichaceae;Lactimicrobium;Lactimicrobium_massiliense
		2563780	Bacteria;Bacillati;Bacillota;Erysipelotrichia;Erysipelotrichales;Erysipelotrichaceae;Lactimicrobium;Lactimicrobium_sp.
		1796635	Bacteria;Bacillati;Bacillota;Erysipelotrichia;Erysipelotrichales;Erysipelotrichaceae;Longicatena;Longicatena_caecimuris
		2060878	Bacteria;Bacillati;Bacillota;Erysipelotrichia;Erysipelotrichales;Erysipelotrichaceae;Solobacterium;Solobacterium_sp.
		2606630	Bacteria;Bacillati;Bacillota;Erysipelotrichia;Erysipelotrichales;Erysipelotrichaceae;Stecheria;Stecheria_intestinalis
		1522	Bacteria;Bacillati;Bacillota;Erysipelotrichia;Erysipelotrichales;Erysipelotrichaceae;[Clostridium]_innocuum;none
		2049044	Bacteria;Bacillati;Bacillota;Erysipelotrichia;Erysipelotrichales;Erysipelotrichaceae;Erysipelotrichaceae_bacterium;none
		2302977	Bacteria;Bacillati;Bacillota;Erysipelotrichia;Erysipelotrichales;Erysipelotrichaceae;Erysipelotrichaceae_bacterium_AM07-12;none
	Turicibacteracea	154288	Bacteria;Bacillati;Bacillota;Erysipelotrichia;Erysipelotrichales;Turicibacteraceae;Turicibacter;Turicibacter_sanguinis
Limnochordia		2497621	Bacteria;Bacillati;Bacillota;Limnochordia;Limnochordia_bacterium;none;none;none
Negativicutes	Acidaminococcaceae	904	Bacteria;Bacillati;Bacillota;Negativicutes;Acidaminococcales;Acidaminococcaceae;Acidaminococcus;none
		905	Bacteria;Bacillati;Bacillota;Negativicutes;Acidaminococcales;Acidaminococcaceae;Acidaminococcus;Acidaminococcus_fermentans
		1852375	Bacteria;Bacillati;Bacillota;Negativicutes;Acidaminococcales;Acidaminococcaceae;Acidaminococcus;Acidaminococcus_massiliensis
		1871002	Bacteria;Bacillati;Bacillota;Negativicutes;Acidaminococcales;Acidaminococcaceae;Acidaminococcus;Acidaminococcus_timonensis
		1872103	Bacteria;Bacillati;Bacillota;Negativicutes;Acidaminococcales;Acidaminococcaceae;Acidaminococcus;Acidaminococcus_sp.
		1262687	Bacteria;Bacillati;Bacillota;Negativicutes;Acidaminococcales;Acidaminococcaceae;Acidaminococcus;Acidaminococcus_sp._CAG:542
		3141399	Bacteria;Bacillati;Bacillota;Negativicutes;Acidaminococcales;Acidaminococcaceae;Acidaminococcus;Acidaminococcus_sp._DS4831
		352152	Bacteria;Bacillati;Bacillota;Negativicutes;Acidaminococcales;Acidaminococcaceae;Acidaminococcus;uncultured_Acidaminococcus_sp.
		2775030	Bacteria;Bacillati;Bacillota;Negativicutes;Acidaminococcales;Acidaminococcaceae;Succiniclasticum;Succiniclasticum_sp.
		2049052	Bacteria;Bacillati;Bacillota;Negativicutes;Acidaminococcales;Acidaminococcaceae;Acidaminococcaceae_bacterium;none
	Selenomonadaceae	453120	Bacteria;Bacillati;Bacillota;Negativicutes;Selenomonadales;Selenomonadaceae;Mitsuokella;uncultured_Mitsuokella_sp.
		865	Bacteria;Bacillati;Bacillota;Negativicutes;Selenomonadales;Selenomonadaceae;Pectinatus;Pectinatus_frisingensis
		1002795	Bacteria;Bacillati;Bacillota;Negativicutes;Selenomonadales;Selenomonadaceae;Pectinatus;Pectinatus_sottacetonis
		2053611	Bacteria;Bacillati;Bacillota;Negativicutes;Selenomonadales;Selenomonadaceae;Selenomonas;Selenomonas_sp.
		2137878	Bacteria;Bacillati;Bacillota;Negativicutes;Selenomonadales;Selenomonadales_bacterium;none;none
	Veillonellaceae	1955814	Bacteria;Bacillati;Bacillota;Negativicutes;Veillonellales;Veillonellaceae;Dialister;Dialister_sp.
		278064	Bacteria;Bacillati;Bacillota;Negativicutes;Veillonellales;Veillonellaceae;Dialister;uncultured_Dialister_sp.
		906	Bacteria;Bacillati;Bacillota;Negativicutes;Veillonellales;Veillonellaceae;Megasphaera;none
		39029	Bacteria;Bacillati;Bacillota;Negativicutes;Veillonellales;Veillonellaceae;Megasphaera;Megasphaera_cerevisiae
		1122219	Bacteria;Bacillati;Bacillota;Negativicutes;Veillonellales;Veillonellaceae;Megasphaera;Megasphaera_cerevisiae_DSM_20462
		907	Bacteria;Bacillati;Bacillota;Negativicutes;Veillonellales;Veillonellaceae;Megasphaera;Megasphaera_elsdenii
		1458465	Bacteria;Bacillati;Bacillota;Negativicutes;Veillonellales;Veillonellaceae;Megasphaera;Megasphaera_elsdenii_14-14
		1263087	Bacteria;Bacillati;Bacillota;Negativicutes;Veillonellales;Veillonellaceae;Megasphaera;Megasphaera_elsdenii_CAG:570
		1064535	Bacteria;Bacillati;Bacillota;Negativicutes;Veillonellales;Veillonellaceae;Megasphaera;Megasphaera_elsdenii_DSM_20460
		1410663	Bacteria;Bacillati;Bacillota;Negativicutes;Veillonellales;Veillonellaceae;Megasphaera;Megasphaera_elsdenii_T81
		1675036	Bacteria;Bacillati;Bacillota;Negativicutes;Veillonellales;Veillonellaceae;Megasphaera;Megasphaera_hexanoica
		879612	Bacteria;Bacillati;Bacillota;Negativicutes;Veillonellales;Veillonellaceae;Megasphaera;Megasphaera_indica
		3133159	Bacteria;Bacillati;Bacillota;Negativicutes;Veillonellales;Veillonellaceae;Megasphaera;Megasphaera_intestinihominis
		1000568	Bacteria;Bacillati;Bacillota;Negativicutes;Veillonellales;Veillonellaceae;Megasphaera;Megasphaera_lornae
		349095	Bacteria;Bacillati;Bacillota;Negativicutes;Veillonellales;Veillonellaceae;Megasphaera;Megasphaera_paucivorans
		2626256	Bacteria;Bacillati;Bacillota;Negativicutes;Veillonellales;Veillonellaceae;Megasphaera;unclassified_Megasphaera
		2023260	Bacteria;Bacillati;Bacillota;Negativicutes;Veillonellales;Veillonellaceae;Megasphaera;Megasphaera_sp.
		2292358	Bacteria;Bacillati;Bacillota;Negativicutes;Veillonellales;Veillonellaceae;Megasphaera;Megasphaera_sp._AM44-1BH
		1285585	Bacteria;Bacillati;Bacillota;Negativicutes;Veillonellales;Veillonellaceae;Megasphaera;Megasphaera_sp._BL7
		537288	Bacteria;Bacillati;Bacillota;Negativicutes;Veillonellales;Veillonellaceae;Megasphaera;Megasphaera_sp._DJF_B143
		1273103	Bacteria;Bacillati;Bacillota;Negativicutes;Veillonellales;Veillonellaceae;Megasphaera;Megasphaera_sp._NM10
		2965102	Bacteria;Bacillati;Bacillota;Negativicutes;Veillonellales;Veillonellaceae;Megasphaera;Megasphaera_sp._SC8-1
		1946847	Bacteria;Bacillati;Bacillota;Negativicutes;Veillonellales;Veillonellaceae;Megasphaera;Megasphaera_sp._UBA4233
		1946849	Bacteria;Bacillati;Bacillota;Negativicutes;Veillonellales;Veillonellaceae;Megasphaera;Megasphaera_sp._UBA4352
		1946850	Bacteria;Bacillati;Bacillota;Negativicutes;Veillonellales;Veillonellaceae;Megasphaera;Megasphaera_sp._UBA4382
		165188	Bacteria;Bacillati;Bacillota;Negativicutes;Veillonellales;Veillonellaceae;Megasphaera;uncultured_Megasphaera_sp.
		2049049	Bacteria;Bacillati;Bacillota;Negativicutes;Veillonellales;Veillonellaceae;Veillonellaceae_bacterium;none
		1384082	Bacteria;Bacillati;Bacillota;Negativicutes;Veillonellales;Veillonellaceae;Veillonellaceae_bacterium_DNF00751;none
		2093853	Bacteria;Bacillati;Bacillota;Negativicutes;Veillonellales;Veillonellaceae;Veillonellaceae_bacterium_M1-70;none
		2870862	Bacteria;Bacillati;Bacillota;Negativicutes;Veillonellales;Veillonellales_bacterium;none;none
		2499140	Bacteria;Bacillati;Bacillota;Negativicutes;Negativicutes_bacterium;none;none;none
Tissierellia	ND	2507161	Bacteria;Bacillati;Bacillota;Tissierellia;Tissierellales;Acidilutibacteraceae;Acidilutibacter;Acidilutibacter_cellobiosedens
		3068391	Bacteria;Bacillati;Bacillota;Tissierellia;Tissierellales;Gottschalkiaceae;Gottschalkiaceae_bacterium_SANA;none
	Peptoniphilaceae	2981723	Bacteria;Bacillati;Bacillota;Tissierellia;Tissierellales;Peptoniphilaceae;Aedoeadaptatus;Aedoeadaptatus_acetigenes
		2058292	Bacteria;Bacillati;Bacillota;Tissierellia;Tissierellales;Peptoniphilaceae;Aedoeadaptatus;Aedoeadaptatus_coli
		755172	Bacteria;Bacillati;Bacillota;Tissierellia;Tissierellales;Peptoniphilaceae;Aedoeadaptatus;Aedoeadaptatus_coxii
		54006	Bacteria;Bacillati;Bacillota;Tissierellia;Tissierellales;Peptoniphilaceae;Aedoeadaptatus;Aedoeadaptatus_ivorii
		2582829	Bacteria;Bacillati;Bacillota;Tissierellia;Tissierellales;Peptoniphilaceae;Aedoeadaptatus;Aedoeadaptatus_nemausensis
		1776390	Bacteria;Bacillati;Bacillota;Tissierellia;Tissierellales;Peptoniphilaceae;Aedoeadaptatus;Aedoeadaptatus_pacaensis
		1871017	Bacteria;Bacillati;Bacillota;Tissierellia;Tissierellales;Peptoniphilaceae;Aedoeadaptatus;Aedoeadaptatus_urinae
		165779	Bacteria;Bacillati;Bacillota;Tissierellia;Tissierellales;Peptoniphilaceae;Anaerococcus;none
		2742993	Bacteria;Bacillati;Bacillota;Tissierellia;Tissierellales;Peptoniphilaceae;Anaerococcus;Anaerococcus_faecalis
		33029	Bacteria;Bacillati;Bacillota;Tissierellia;Tissierellales;Peptoniphilaceae;Anaerococcus;Anaerococcus_hydrogenalis
		879306	Bacteria;Bacillati;Bacillota;Tissierellia;Tissierellales;Peptoniphilaceae;Anaerococcus;Anaerococcus_hydrogenalis_ACS-025-V-Sch4
		561177	Bacteria;Bacillati;Bacillota;Tissierellia;Tissierellales;Peptoniphilaceae;Anaerococcus;Anaerococcus_hydrogenalis_DSM_7454
		2899519	Bacteria;Bacillati;Bacillota;Tissierellia;Tissierellales;Peptoniphilaceae;Anaerococcus;Anaerococcus_ihuae
		1673719	Bacteria;Bacillati;Bacillota;Tissierellia;Tissierellales;Peptoniphilaceae;Anaerococcus;Anaerococcus_jeddahensis
		2057797	Bacteria;Bacillati;Bacillota;Tissierellia;Tissierellales;Peptoniphilaceae;Anaerococcus;Anaerococcus_marasmi
		1870984	Bacteria;Bacillati;Bacillota;Tissierellia;Tissierellales;Peptoniphilaceae;Anaerococcus;Anaerococcus_mediterraneensis
		411577	Bacteria;Bacillati;Bacillota;Tissierellia;Tissierellales;Peptoniphilaceae;Anaerococcus;Anaerococcus_murdochii
		1755241	Bacteria;Bacillati;Bacillota;Tissierellia;Tissierellales;Peptoniphilaceae;Anaerococcus;Anaerococcus_nagyae
		1287640	Bacteria;Bacillati;Bacillota;Tissierellia;Tissierellales;Peptoniphilaceae;Anaerococcus;Anaerococcus_obesiensis
		1118056	Bacteria;Bacillati;Bacillota;Tissierellia;Tissierellales;Peptoniphilaceae;Anaerococcus;Anaerococcus_obesiensis_ph10
		2652269	Bacteria;Bacillati;Bacillota;Tissierellia;Tissierellales;Peptoniphilaceae;Anaerococcus;Anaerococcus_porci
		33034	Bacteria;Bacillati;Bacillota;Tissierellia;Tissierellales;Peptoniphilaceae;Anaerococcus;Anaerococcus_prevotii
		525919	Bacteria;Bacillati;Bacillota;Tissierellia;Tissierellales;Peptoniphilaceae;Anaerococcus;Anaerococcus_prevotii_DSM_20548
		938293	Bacteria;Bacillati;Bacillota;Tissierellia;Tissierellales;Peptoniphilaceae;Anaerococcus;Anaerococcus_provencensis
		1720199	Bacteria;Bacillati;Bacillota;Tissierellia;Tissierellales;Peptoniphilaceae;Anaerococcus;Anaerococcus_rubeinfantis
		1288120	Bacteria;Bacillati;Bacillota;Tissierellia;Tissierellales;Peptoniphilaceae;Anaerococcus;Anaerococcus_senegalensis
		1033733	Bacteria;Bacillati;Bacillota;Tissierellia;Tissierellales;Peptoniphilaceae;Anaerococcus;Anaerococcus_senegalensis_JC48
		1745712	Bacteria;Bacillati;Bacillota;Tissierellia;Tissierellales;Peptoniphilaceae;Anaerococcus;Anaerococcus_urinomassiliensis
		33037	Bacteria;Bacillati;Bacillota;Tissierellia;Tissierellales;Peptoniphilaceae;Anaerococcus;Anaerococcus_vaginalis
		1872515	Bacteria;Bacillati;Bacillota;Tissierellia;Tissierellales;Peptoniphilaceae;Anaerococcus;Anaerococcus_sp.
		1739356	Bacteria;Bacillati;Bacillota;Tissierellia;Tissierellales;Peptoniphilaceae;Anaerococcus;Anaerococcus_sp._HMSC065G05
		1739286	Bacteria;Bacillati;Bacillota;Tissierellia;Tissierellales;Peptoniphilaceae;Anaerococcus;Anaerococcus_sp._HMSC068A02
		1739537	Bacteria;Bacillati;Bacillota;Tissierellia;Tissierellales;Peptoniphilaceae;Anaerococcus;Anaerococcus_sp._HMSC075B03
		1977277	Bacteria;Bacillati;Bacillota;Tissierellia;Tissierellales;Peptoniphilaceae;Anaerococcus;Anaerococcus_sp._Marseille-P3625
		2614127	Bacteria;Bacillati;Bacillota;Tissierellia;Tissierellales;Peptoniphilaceae;Anaerococcus;Anaerococcus_sp._Marseille-P9784
		3036300	Bacteria;Bacillati;Bacillota;Tissierellia;Tissierellales;Peptoniphilaceae;Anaerococcus;Anaerococcus_sp._Marseille-Q7828
		293428	Bacteria;Bacillati;Bacillota;Tissierellia;Tissierellales;Peptoniphilaceae;Anaerococcus;uncultured_Anaerococcus_sp.
		1260	Bacteria;Bacillati;Bacillota;Tissierellia;Tissierellales;Peptoniphilaceae;Finegoldia;Finegoldia_magna
		768713	Bacteria;Bacillati;Bacillota;Tissierellia;Tissierellales;Peptoniphilaceae;Finegoldia;Finegoldia_magna_ACS-171-V-Col3
		1459804	Bacteria;Bacillati;Bacillota;Tissierellia;Tissierellales;Peptoniphilaceae;Finegoldia;Finegoldia_magna_ALB8
		334413	Bacteria;Bacillati;Bacillota;Tissierellia;Tissierellales;Peptoniphilaceae;Finegoldia;Finegoldia_magna_ATCC_29328
		525282	Bacteria;Bacillati;Bacillota;Tissierellia;Tissierellales;Peptoniphilaceae;Finegoldia;Finegoldia_magna_ATCC_53516
		866773	Bacteria;Bacillati;Bacillota;Tissierellia;Tissierellales;Peptoniphilaceae;Finegoldia;Finegoldia_magna_BVS033A4
		866779	Bacteria;Bacillati;Bacillota;Tissierellia;Tissierellales;Peptoniphilaceae;Finegoldia;Finegoldia_magna_SY403409CC001050417
		2619637	Bacteria;Bacillati;Bacillota;Tissierellia;Tissierellales;Peptoniphilaceae;Finegoldia;unclassified_Finegoldia
		2584649	Bacteria;Bacillati;Bacillota;Tissierellia;Tissierellales;Peptoniphilaceae;Finegoldia;Finegoldia_sp._BIOML-A1
		2584650	Bacteria;Bacillati;Bacillota;Tissierellia;Tissierellales;Peptoniphilaceae;Finegoldia;Finegoldia_sp._BIOML-A2
		2584651	Bacteria;Bacillati;Bacillota;Tissierellia;Tissierellales;Peptoniphilaceae;Finegoldia;Finegoldia_sp._BIOML-A3
		2584652	Bacteria;Bacillati;Bacillota;Tissierellia;Tissierellales;Peptoniphilaceae;Finegoldia;Finegoldia_sp._BIOML-A4
		2584653	Bacteria;Bacillati;Bacillota;Tissierellia;Tissierellales;Peptoniphilaceae;Finegoldia;Finegoldia_sp._BIOML-A5
		328009	Bacteria;Bacillati;Bacillota;Tissierellia;Tissierellales;Peptoniphilaceae;Finegoldia;uncultured_Finegoldia_sp.
		1689303	Bacteria;Bacillati;Bacillota;Tissierellia;Tissierellales;Peptoniphilaceae;Lagierella;Lagierella_massiliensis
		2849657	Bacteria;Bacillati;Bacillota;Tissierellia;Tissierellales;Peptoniphilaceae;Lagierella;Lagierella_sp.
		1673723	Bacteria;Bacillati;Bacillota;Tissierellia;Tissierellales;Peptoniphilaceae;Murdochiella;Murdochiella_massiliensis
		2717291	Bacteria;Bacillati;Bacillota;Tissierellia;Tissierellales;Peptoniphilaceae;Murdochiella;Murdochiella_sp._Marseille-P8839
		162289	Bacteria;Bacillati;Bacillota;Tissierellia;Tissierellales;Peptoniphilaceae;Peptoniphilus;none
		1660341	Bacteria;Bacillati;Bacillota;Tissierellia;Tissierellales;Peptoniphilaceae;Peptoniphilus;Peptoniphilus_catoniae
		2731255	Bacteria;Bacillati;Bacillota;Tissierellia;Tissierellales;Peptoniphilaceae;Peptoniphilus;Peptoniphilus_faecalis
		3036303	Bacteria;Bacillati;Bacillota;Tissierellia;Tissierellales;Peptoniphilaceae;Peptoniphilus;Peptoniphilus_genitalis
		411567	Bacteria;Bacillati;Bacillota;Tissierellia;Tissierellales;Peptoniphilaceae;Peptoniphilus;Peptoniphilus_gorbachii
		1465756	Bacteria;Bacillati;Bacillota;Tissierellia;Tissierellales;Peptoniphilaceae;Peptoniphilus;Peptoniphilus_grossensis
		1118057	Bacteria;Bacillati;Bacillota;Tissierellia;Tissierellales;Peptoniphilaceae;Peptoniphilus;Peptoniphilus_grossensis_ph5
		54005	Bacteria;Bacillati;Bacillota;Tissierellia;Tissierellales;Peptoniphilaceae;Peptoniphilus;Peptoniphilus_harei
		908338	Bacteria;Bacillati;Bacillota;Tissierellia;Tissierellales;Peptoniphilaceae;Peptoniphilus;Peptoniphilus_harei_ACS-146-V-Sch2b
		3133174	Bacteria;Bacillati;Bacillota;Tissierellia;Tissierellales;Peptoniphilaceae;Peptoniphilus;Peptoniphilus_hominis
		33030	Bacteria;Bacillati;Bacillota;Tissierellia;Tissierellales;Peptoniphilaceae;Peptoniphilus;Peptoniphilus_indolicus
		997350	Bacteria;Bacillati;Bacillota;Tissierellia;Tissierellales;Peptoniphilaceae;Peptoniphilus;Peptoniphilus_indolicus_ATCC_29427
		33031	Bacteria;Bacillati;Bacillota;Tissierellia;Tissierellales;Peptoniphilaceae;Peptoniphilus;Peptoniphilus_lacrimalis
		1673725	Bacteria;Bacillati;Bacillota;Tissierellia;Tissierellales;Peptoniphilaceae;Peptoniphilus;Peptoniphilus_lacydonensis
		1472765	Bacteria;Bacillati;Bacillota;Tissierellia;Tissierellales;Peptoniphilaceae;Peptoniphilus;Peptoniphilus_obesi
		1118062	Bacteria;Bacillati;Bacillota;Tissierellia;Tissierellales;Peptoniphilaceae;Peptoniphilus;Peptoniphilus_obesi_ph1
		411570	Bacteria;Bacillati;Bacillota;Tissierellia;Tissierellales;Peptoniphilaceae;Peptoniphilus;Peptoniphilus_olsenii
		1720298	Bacteria;Bacillati;Bacillota;Tissierellia;Tissierellales;Peptoniphilaceae;Peptoniphilus;Peptoniphilus_phoceensis
		1175452	Bacteria;Bacillati;Bacillota;Tissierellia;Tissierellales;Peptoniphilaceae;Peptoniphilus;Peptoniphilus_rhinitidis
		875454	Bacteria;Bacillati;Bacillota;Tissierellia;Tissierellales;Peptoniphilaceae;Peptoniphilus;Peptoniphilus_rhinitidis_1-13
		1436965	Bacteria;Bacillati;Bacillota;Tissierellia;Tissierellales;Peptoniphilaceae;Peptoniphilus;Peptoniphilus_stercorisuis
		1268254	Bacteria;Bacillati;Bacillota;Tissierellia;Tissierellales;Peptoniphilaceae;Peptoniphilus;Peptoniphilus_timonensis
		1095770	Bacteria;Bacillati;Bacillota;Tissierellia;Tissierellales;Peptoniphilaceae;Peptoniphilus;Peptoniphilus_timonensis_JC401
		1971214	Bacteria;Bacillati;Bacillota;Tissierellia;Tissierellales;Peptoniphilaceae;Peptoniphilus;Peptoniphilus_sp.
		1739305	Bacteria;Bacillati;Bacillota;Tissierellia;Tissierellales;Peptoniphilaceae;Peptoniphilus;Peptoniphilus_sp._HMSC062D09
		1739525	Bacteria;Bacillati;Bacillota;Tissierellia;Tissierellales;Peptoniphilaceae;Peptoniphilus;Peptoniphilus_sp._HMSC075B08
		254354	Bacteria;Bacillati;Bacillota;Tissierellia;Tissierellales;Peptoniphilaceae;Peptoniphilus;uncultured_Peptoniphilus_sp.
		1891242	Bacteria;Bacillati;Bacillota;Tissierellia;Tissierellales;Peptoniphilaceae;Peptoniphilaceae_bacterium;none
	Sporanaerobacteraceae	932217	Bacteria;Bacillati;Bacillota;Tissierellia;Tissierellales;Sporanaerobacteraceae;Anaerosalibacter;Anaerosalibacter_bizertensis
		1347392	Bacteria;Bacillati;Bacillota;Tissierellia;Tissierellales;Sporanaerobacteraceae;Anaerosalibacter;Anaerosalibacter_massiliensis
		1871005	Bacteria;Bacillati;Bacillota;Tissierellia;Tissierellales;Sporanaerobacteraceae;Anaerosalibacter;Anaerosalibacter_sp._Marseille-P3206
		165813	Bacteria;Bacillati;Bacillota;Tissierellia;Tissierellales;Sporanaerobacteraceae;Sporanaerobacter;Sporanaerobacter_acetigenes
		1123281	Bacteria;Bacillati;Bacillota;Tissierellia;Tissierellales;Sporanaerobacteraceae;Sporanaerobacter;Sporanaerobacter_acetigenes_DSM_13106
		1891289	Bacteria;Bacillati;Bacillota;Tissierellia;Tissierellales;Sporanaerobacteraceae;Sporanaerobacter;Sporanaerobacter_sp._PP17-6a
	Tepidimicrobiaceae	1278232	Bacteria;Bacillati;Bacillota;Tissierellia;Tissierellales;Tepidimicrobiaceae;Keratinibaculum;Keratinibaculum_paraultunense JCM:18769, DSM:26752
		45497	Bacteria;Bacillati;Bacillota;Tissierellia;Tissierellales;Tepidimicrobiaceae;Schnuerera;Schnuerera_ultunensis
		865861	Bacteria;Bacillati;Bacillota;Tissierellia;Tissierellales;Tepidimicrobiaceae;Schnuerera;[Clostridium]_ultunense_DSM_10521
		1288971	Bacteria;Bacillati;Bacillota;Tissierellia;Tissierellales;Tepidimicrobiaceae;Schnuerera;[Clostridium]_ultunense_Esp
		2874283	Bacteria;Bacillati;Bacillota;Tissierellia;Tissierellales;Tepidimicrobiaceae;Schnuerera;Schnuerera_sp._xch1
		1123352	Bacteria;Bacillati;Bacillota;Tissierellia;Tissierellales;Tepidimicrobiaceae;Tepidimicrobium;Tepidimicrobium_xylanilyticum
		2184419	Bacteria;Bacillati;Bacillota;Tissierellia;Tissierellales;Tepidimicrobiaceae;Tepidimicrobium;Tepidimicrobium_sp.
	Thermohalobacteraceae	1304284	Bacteria;Bacillati;Bacillota;Tissierellia;Tissierellales;Thermohalobacteraceae;Caldisalinibacter;Caldisalinibacter_kiritimatiensis
		116090	Bacteria;Bacillati;Bacillota;Tissierellia;Tissierellales;Thermohalobacteraceae;Caloranaerobacter;Caloranaerobacter_azorensis
		1121264	Bacteria;Bacillati;Bacillota;Tissierellia;Tissierellales;Thermohalobacteraceae;Caloranaerobacter;Caloranaerobacter_azorensis_DSM_13643
		1156417	Bacteria;Bacillati;Bacillota;Tissierellia;Tissierellales;Thermohalobacteraceae;Caloranaerobacter;Caloranaerobacter_azorensis_H53214
		408753	Bacteria;Bacillati;Bacillota;Tissierellia;Tissierellales;Thermohalobacteraceae;Clostridiisalibacter;Clostridiisalibacter_paucivorans
		1121289	Bacteria;Bacillati;Bacillota;Tissierellia;Tissierellales;Thermohalobacteraceae;Clostridiisalibacter;Clostridiisalibacter_paucivorans_DSM_22131
	Tissierellaceae	1582259	Bacteria;Bacillati;Bacillota;Tissierellia;Tissierellales;Tissierellaceae;Gudongella;Gudongella_oleilytica
		253256	Bacteria;Bacillati;Bacillota;Tissierellia;Tissierellales;Tissierellaceae;Soehngenia;Soehngenia_saccharolytica
		2555675	Bacteria;Bacillati;Bacillota;Tissierellia;Tissierellales;Tissierellaceae;Soehngenia;Soehngenia_sp.
		689904	Bacteria;Bacillati;Bacillota;Tissierellia;Tissierellales;Tissierellaceae;Tissierella;Tissierella_carlieri
		43143	Bacteria;Bacillati;Bacillota;Tissierellia;Tissierellales;Tissierellaceae;Tissierella;Tissierella_creatinini
		2841534	Bacteria;Bacillati;Bacillota;Tissierellia;Tissierellales;Tissierellaceae;Tissierella;Tissierella_simiarum
		41274	Bacteria;Bacillati;Bacillota;Tissierellia;Tissierellales;Tissierellaceae;Tissierella;Tissierella_sp.
		3070999	Bacteria;Bacillati;Bacillota;Tissierellia;Tissierellales;Tissierellaceae;Tissierella;Tissierella_sp._MB52-C2
		1280483	Bacteria;Bacillati;Bacillota;Tissierellia;Tissierellales;Tissierellaceae;Tissierella;Tissierella_sp._P1
		448160	Bacteria;Bacillati;Bacillota;Tissierellia;Tissierellales;Tissierellaceae;Tissierella;uncultured_Tissierella_sp.
		2562714	Bacteria;Bacillati;Bacillota;Tissierellia;Tissierellales;Tissierellaceae;Tissierellaceae_bacterium;none
		2053631	Bacteria;Bacillati;Bacillota;Tissierellia;Tissierellales;Tissierellales_bacterium;none;none
	ND	2812851	Bacteria;Bacillati;Bacillota;Tissierellia;Dethiosulfatibacter_sp.;none;Dethiosulfatibacter;none
		1686287	Bacteria;Bacillati;Bacillota;Tissierellia;Kallipyga_gabonensis;none;Kallipyga;none
		1472764	Bacteria;Bacillati;Bacillota;Tissierellia;Kallipyga_massiliensis;none;Kallipyga;none
		1118059	Bacteria;Bacillati;Bacillota;Tissierellia;Kallipyga_massiliensis_ph2;none;Kallipyga;Kallipyga_massiliensis_ph2
		130788	Bacteria;Bacillati;Bacillota;Tissierellia;Sedimentibacter_saalensis;none;Sedimentibacter;none
		1960295	Bacteria;Bacillati;Bacillota;Tissierellia;Sedimentibacter_sp.;none;Sedimentibacter;none
		304766	Bacteria;Bacillati;Bacillota;Tissierellia;Sedimentibacter_sp._B4;none;Sedimentibacter;none
		3109366	Bacteria;Bacillati;Bacillota;Tissierellia;Sedimentibacter_sp._MB31-C6;none;Sedimentibacter;none
		3070995	Bacteria;Bacillati;Bacillota;Tissierellia;Sedimentibacter_sp._MB35-C1;none;Sedimentibacter;none
		2049431	Bacteria;Bacillati;Bacillota;Tissierellia;Tissierellia_bacterium;none;none;none
ND	Caldicellulosiruptoraceae	301953	Bacteria;Bacillati;Bacillota;Caldicellulosiruptor_acetigenus;Caldicellulosiruptorales;Caldicellulosiruptoraceae;Caldicellulosiruptor;none
		632516	Bacteria;Bacillati;Bacillota;Caldicellulosiruptor_acetigenus_6A;Caldicellulosiruptorales;Caldicellulosiruptoraceae;Caldicellulosiruptor;Caldicellulosiruptor_acetigenus_6A
		1121259	Bacteria;Bacillati;Bacillota;Caldicellulosiruptor_acetigenus_DSM_7040;Caldicellulosiruptorales;Caldicellulosiruptoraceae;Caldicellulosiruptor;Caldicellulosiruptor_acetigenus_DSM_7040
		29324	Bacteria;Bacillati;Bacillota;Caldicellulosiruptor_naganoensis;Caldicellulosiruptorales;Caldicellulosiruptoraceae;Caldicellulosiruptor;none
		1387569	Bacteria;Bacillati;Bacillota;Caldicellulosiruptor_naganoensis_NA10;Caldicellulosiruptorales;Caldicellulosiruptoraceae;Caldicellulosiruptor;Caldicellulosiruptor_naganoensis_NA10
		44001	Bacteria;Bacillati;Bacillota;Caldicellulosiruptor_saccharolyticus;Caldicellulosiruptorales;Caldicellulosiruptoraceae;Caldicellulosiruptor;none
		351627	Bacteria;Bacillati;Bacillota;Caldicellulosiruptor_saccharolyticus_DSM_8903;Caldicellulosiruptorales;Caldicellulosiruptoraceae;Caldicellulosiruptor;Caldicellulosiruptor_saccharolyticus_DSM_8903
		2622462	Bacteria;Bacillati;Bacillota;unclassified_Caldicellulosiruptor;Caldicellulosiruptorales;Caldicellulosiruptoraceae;Caldicellulosiruptor;none
		3019889	Bacteria;Bacillati;Bacillota;Caldicellulosiruptor_sp._DIB_104C;Caldicellulosiruptorales;Caldicellulosiruptoraceae;Caldicellulosiruptor;none
		1214564	Bacteria;Bacillati;Bacillota;Caldicellulosiruptor_sp._F32;Caldicellulosiruptorales;Caldicellulosiruptoraceae;Caldicellulosiruptor;none
Unclassified		2840686	Bacteria;Bacillati;Bacillota;Candidatus_Avanaerovorax_faecigallinarum;none;none;Candidatus_Avanaerovorax;none
		1871025	Bacteria;Bacillati;Bacillota;Ndongobacter_massiliensis;none;none;Ndongobacter;none
		1930846	Bacteria;Bacillati;Bacillota;Ndongobacter_sp.;none;none;Ndongobacter;none
		1871035	Bacteria;Bacillati;Bacillota;Negativibacillus_massiliensis;none;none;Negativibacillus;none
		1980694	Bacteria;Bacillati;Bacillota;Negativibacillus_sp.;none;none;Negativibacillus;none
		1879010	Bacteria;Bacillati;Bacillota;Bacillota_bacterium;none;none;none;none
		1852884	Bacteria;Bacillati;Bacillota;Firmicutes_bacterium_ADurb.Bin182;none;none;none;none
		2292885	Bacteria;Bacillati;Bacillota;Firmicutes_bacterium_AF16-15;none;none;none;none
		2292886	Bacteria;Bacillati;Bacillota;Firmicutes_bacterium_AF19-2LB;none;none;none;none
		2292887	Bacteria;Bacillati;Bacillota;Firmicutes_bacterium_AF22-6AC;none;none;none;none
		2292888	Bacteria;Bacillati;Bacillota;Firmicutes_bacterium_AF36-19BH;none;none;none;none
		2292891	Bacteria;Bacillati;Bacillota;Firmicutes_bacterium_AM29-6AC;none;none;none;none
		2292893	Bacteria;Bacillati;Bacillota;Firmicutes_bacterium_AM41-11;none;none;none;none
		2292894	Bacteria;Bacillati;Bacillota;Firmicutes_bacterium_AM41-5BH;none;none;none;none
		2292895	Bacteria;Bacillati;Bacillota;Firmicutes_bacterium_AM43-11BH;none;none;none;none
		2292897	Bacteria;Bacillati;Bacillota;Firmicutes_bacterium_AM59-13;none;none;none;none
		1378168	Bacteria;Bacillati;Bacillota;Firmicutes_bacterium_ASF500;none;none;none;none
		1262998	Bacteria;Bacillati;Bacillota;Firmicutes_bacterium_CAG:102;none;none;none;none
		1263001	Bacteria;Bacillati;Bacillota;Firmicutes_bacterium_CAG:114;none;none;none;none
		1263003	Bacteria;Bacillati;Bacillota;Firmicutes_bacterium_CAG:129;none;none;none;none
		1897028	Bacteria;Bacillati;Bacillota;Firmicutes_bacterium_CAG:129_59_24;none;none;none;none
		1263005	Bacteria;Bacillati;Bacillota;Firmicutes_bacterium_CAG:145;none;none;none;none
		1263009	Bacteria;Bacillati;Bacillota;Firmicutes_bacterium_CAG:212;none;none;none;none
		1263011	Bacteria;Bacillati;Bacillota;Firmicutes_bacterium_CAG:238;none;none;none;none
		1263012	Bacteria;Bacillati;Bacillota;Firmicutes_bacterium_CAG:24;none;none;none;none
		1263025	Bacteria;Bacillati;Bacillota;Firmicutes_bacterium_CAG:466;none;none;none;none
		1263028	Bacteria;Bacillati;Bacillota;Firmicutes_bacterium_CAG:536;none;none;none;none
		1897036	Bacteria;Bacillati;Bacillota;Firmicutes_bacterium_CAG:65_45_313;none;none;none;none
		3141189	Bacteria;Bacillati;Bacillota;Firmicutes_bacterium_i23-0019-B6;none;none;none;none
		1775675	Bacteria;Bacillati;Bacillota;Firmicutes_bacterium_ML8_F2;none;none;none;none
		2292900	Bacteria;Bacillati;Bacillota;Firmicutes_bacterium_OM07-11;none;none;none;none
		2292898	Bacteria;Bacillati;Bacillota;Firmicutes_bacterium_TM09-10;none;none;none;none

## Sheet: Supplementary Table 3
Supplementary Table 3. Co-ocurrence of protein homologs (homology >30%; evalue< 1e-30) of the glycerol ester reductase (GeR) and of the membrane spaning lipid synthase (Mss) in Bacillota species coding genomes
Ger Homologe		Mss homologe
Hit description	Accesion Numbers (Protein)	Hit Description	Accession number (Protein)	Tax ID	Lineage
MULTISPECIES: acyl-CoA dehydratase activase-related protein [Bacillota]	WP_117455980.1;WP_117455980.1;WP_117455980.1;WP_117455980.1;WP_117455980.1;WP_117455980.1;WP_117455980.1;WP_117455980.1;WP_117455980.1;WP_008817893.1;WP_008817893.1	MULTISPECIES: radical SAM protein [Bacillota]	WP_183776460.1;WP_183776460.1;WP_183776460.1;WP_183776460.1;WP_055056397.1;WP_055056397.1;WP_055056397.1;WP_055056397.1;WP_055056397.1;WP_055056397.1;WP_055056397.1;WP_055056397.1;WP_055056397.1	1239	Bacillota;none;none;none;none;none
2-hydroxyacyl-CoA dehydratase [Bacillus sp. (in: firmicutes)]	MCM1387631.1;MCL6573037.1	radical SAM protein [Bacillus sp. (in: firmicutes)]	MCM1385804.1;MCM1385804.1	1409	Bacillota;Bacilli;Bacillales;Bacillaceae;Bacillus;Bacillus_sp._(in:_firmicutes)
MULTISPECIES: 2-hydroxyacyl-CoA dehydratase [Paenibacillus]	WP_251410852.1;WP_223084218.1;WP_223084218.1;WP_223084218.1;WP_081387328.1;WP_081389171.1;WP_081383523.1;WP_256719285.1;WP_081388233.1;WP_081387995.1;WP_240269599.1;WP_081384003.1;WP_080742390.1;WP_081386881.1;WP_081390185.1;WP_081390389.1;WP_081388174.1;WP_081383730.1;WP_081383093.1;WP_076112785.1	MULTISPECIES: radical SAM protein [Paenibacillus]	WP_223083725.1;WP_223083725.1;WP_223083725.1	44249	Bacillota;Bacilli;Bacillales;Paenibacillaceae;Paenibacillus;none
2-hydroxyacyl-CoA dehydratase [Paenibacillus donghaensis]	WP_087919519.1	radical SAM protein [Paenibacillus donghaensis]	WP_211296348.1;ASA26440.1	414771	Bacillota;Bacilli;Bacillales;Paenibacillaceae;Paenibacillus;Paenibacillus_donghaensis
MULTISPECIES: 2-hydroxyacyl-CoA dehydratase [Paenibacillus]	WP_223084218.1;WP_223084218.1;WP_223084218.1	MULTISPECIES: radical SAM protein [Paenibacillus]	WP_223083725.1;WP_223083725.1;WP_223083725.1	2834413	Bacillota;Bacilli;Bacillales;Paenibacillaceae;Paenibacillus;Paenibacillus_sinensis
MULTISPECIES: 2-hydroxyacyl-CoA dehydratase [Paenibacillus]	WP_223084218.1;WP_223084218.1;WP_223084218.1	MULTISPECIES: radical SAM protein [Paenibacillus]	WP_223083725.1;WP_223083725.1;WP_223083725.1	2834466	Bacillota;Bacilli;Bacillales;Paenibacillaceae;Paenibacillus;Paenibacillus_sp._CGMCC_1.18879
2-hydroxyglutaryl-CoA dehydratase [Paenibacillaceae bacterium]	HBI03561.1;MBW4838595.1;MBE5979048.1;MDF2926995.1;MDF2938433.1	radical protein [Paenibacillaceae bacterium]	MDF2921845.1	2003592	Bacillota;Bacilli;Bacillales;Paenibacillaceae;Paenibacillaceae_bacterium;none
Activator of (R)-2-hydroxyglutaryl-CoA dehydratase [Enterococcus faecium]	SAZ25656.1;WP_369674888.1	radical SAM protein [Enterococcus faecium]	WP_208786242.1	1352	Bacillota;Bacilli;Lactobacillales;Enterococcaceae;Enterococcus;Enterococcus_faecium
2-hydroxyacyl-CoA dehydratase [Candidatus Onthocola gallistercoris]	HIU02538.1;HIU03041.1	radical SAM protein [Candidatus Onthocola gallistercoris]	HIU02208.1	2840876	Bacillota;Bacilli;Candidatus_Onthocola_gallistercoris;none;Candidatus_Onthocola;none
2-hydroxyacyl-CoA dehydratase [Bacilli bacterium]	MBR4261785.1;MCI8467615.1;MCI8411425.1;MCI8411425.1;MCI8575012.1;WP_342580729.1;MCI8394400.1;MBR6133171.1;MBR1748530.1;MBR2588555.1;MBR1385777.1;MBO5375821.1;MEE0967068.1;MCR4581734.1;MBO5414626.1;MBQ8871939.1;MBR6137906.1;MCI9280966.1;MBR2743855.1;MBR2743855.1;MBR4694427.1;MBP5678661.1;MEG0026449.1;GHU42462.1;MBR6949203.1;MDD3242049.1;MEG0618817.1;MEG1793022.1;MEG2610044.1;MEG0022239.1;MBQ710550…	radical SAM protein [Bacilli bacterium]	MDD3383673.1;MFA6935957.1;MDD3422665.1;MFA7100937.1;MDD3069095.1;MDD3069093.1;MDD4584763.1	1903720	Bacillota;Bacilli;Bacilli_bacterium;none;none;none
MAG: 2-hydroxyglutaryl-CoA dehydratase [Candidatus Fermentithermobacillus carboniphilus]	QUL99090.1;QUL99690.1	MAG: radical SAM protein [Candidatus Fermentithermobacillus carboniphilus]	QUL99180.1	3085328	Bacillota;Candidatus_Fermentithermobacillia;Candidatus_Fermentithermobacillales;Candidatus_Fermentithermobacillaceae;Candidatus_Fermentithermobacillus;Candidatus_Fermentithermobacillus_carboniphilus
2-hydroxyglutaryl-CoA dehydratase [Candidatus Fermentithermobacillaceae bacterium]	HHW18560.1	radical SAM protein [Candidatus Fermentithermobacillaceae bacterium]	HHW26642.1;HHW18939.1;HHY35592.1;MBE3519326.1;HHY75900.1;NLU06154.1;NLU06154.1;HHY45612.1;HHT85941.1;HHY12872.1;NLC15665.1;HHY69063.1;HHY69063.1;NLA60737.1	3085339	Bacillota;Candidatus_Fermentithermobacillia;Candidatus_Fermentithermobacillales;Candidatus_Fermentithermobacillaceae;Candidatus_Fermentithermobacillaceae_bacterium;none
MULTISPECIES: acyl-CoA dehydratase activase [Clostridia]	WP_138373784.1;WP_186834791.1;WP_186834791.1;WP_186834791.1;WP_186834791.1;WP_021637469.1;WP_021637469.1;WP_021637469.1;WP_021637469.1;WP_195983304.1;WP_195983304.1;WP_195983304.1;WP_195983304.1;WP_148461837.1;WP_148461837.1;WP_148461837.1;WP_226837819.1;WP_226837819.1;WP_226837819.1;WP_195392006.1;WP_195392006.1;WP_195392006.1;WP_195392006.1;WP_294433597.1;WP_294433597.1;WP_294433597.1;WP_045091…	MULTISPECIES: radical SAM protein [Clostridia]	WP_050639898.1;WP_050639898.1;WP_050639898.1;WP_186834910.1;WP_186834910.1;WP_186834910.1;WP_109216776.1;WP_109216776.1;WP_109216776.1;WP_109216776.1;WP_191362526.1;WP_191362526.1;WP_191362526.1;WP_191362526.1;WP_191362526.1;WP_109273673.1;WP_109273673.1;WP_109273673.1;WP_109273673.1;WP_109273673.1;WP_109273673.1;WP_109273673.1;WP_109273673.1;WP_109273673.1;WP_028309341.1;WP_028309341.1;WP_121055…	186801	Bacillota;Clostridia;none;none;none;none
acyl-CoA dehydratase activase [Caldicoprobacter algeriensis]	WP_252227545.1	radical SAM protein [Caldicoprobacter algeriensis]	WP_252226780.1	699281	Bacillota;Clostridia;Caldicoprobacterales;Caldicoprobacteraceae;Caldicoprobacter;Caldicoprobacter_algeriensis
acyl-CoA dehydratase activase [Caldicoprobacter guelmensis]	WP_204488190.1	radical SAM protein [Caldicoprobacter guelmensis]	WP_204488924.1	1170224	Bacillota;Clostridia;Caldicoprobacterales;Caldicoprobacteraceae;Caldicoprobacter;Caldicoprobacter_guelmensis
2-hydroxyacyl-CoA dehydratase [Xylanivirga thermophila]	WP_129723909.1	radical SAM protein [Xylanivirga thermophila]	WP_129722902.1	2496273	Bacillota;Clostridia;Caldicoprobacterales;Xylanivirgaceae;Xylanivirga;Xylanivirga_thermophila
acyl-CoA dehydratase activase-related protein [Limnochordia bacterium]	MDD3782035.1;MDD3782035.1;MDD3782035.1	radical SAM protein [Limnochordia bacterium]	MDD3782917.1;MDD3782917.1;MDD3782917.1	3082383	Bacillota;Clostridia;Candidatus_Darwinibacteriales;Candidatus_Darwinibacteriaceae;Candidatus_Darwinibacter;Candidatus_Darwinibacter_acetoxidans
2-hydroxyacyl-CoA dehydratase [Christensenella hongkongensis]	WP_059109169.1;WP_059109169.1;WP_302761686.1;WP_046443082.1	radical SAM protein [Christensenella hongkongensis]	WP_307756990.1;WP_307756990.1;WP_320606909.1	270498	Bacillota;Clostridia;Christensenellales;Christensenellaceae;Christensenella;Christensenella_hongkongensis
2-hydroxyacyl-CoA dehydratase [Christensenella intestinihominis]	WP_066683999.1	radical SAM protein [Christensenella intestinihominis]	WP_066686589.1	1851429	Bacillota;Clostridia;Christensenellales;Christensenellaceae;Christensenella;Christensenella_intestinihominis
acyl-CoA dehydratase activase-related protein [Christensenella massiliensis]	WP_353423829.1	radical SAM protein [Christensenella massiliensis]	WP_079547016.1	1805714	Bacillota;Clostridia;Christensenellales;Christensenellaceae;Christensenella;Christensenella_massiliensis
2-hydroxyacyl-CoA dehydratase [Christensenella minuta]	WP_066518341.1	radical SAM protein [Christensenella minuta]	WP_066517694.1	626937	Bacillota;Clostridia;Christensenellales;Christensenellaceae;Christensenella;Christensenella_minuta
2-hydroxyacyl-CoA dehydratase [Christensenella tenuis]	WP_186856490.1	radical SAM protein [Christensenella tenuis]	WP_186858913.1	2763033	Bacillota;Clostridia;Christensenellales;Christensenellaceae;Christensenella;Christensenella_tenuis
2-hydroxyacyl-CoA dehydratase [Christensenella timonensis]	WP_066648515.1	radical SAM protein [Christensenella timonensis]	WP_066648904.1	1816678	Bacillota;Clostridia;Christensenellales;Christensenellaceae;Christensenella;Christensenella_timonensis
acyl-CoA dehydratase activase-related protein [Christensenella sp.]	MEG0784148.1;MEG0594595.1;MEG2360413.1;MEG2625391.1;MEG1473100.1;MEG0382592.1;MEG2575039.1;MEG0702991.1;MEG0257777.1;MEA4854433.1;WP_323401531.1	radical SAM protein [Christensenella sp.]	MEG0257918.1;MEA4854611.1;WP_323400845.1;MEF9988047.1;MEA4914687.1;MEG2188474.1;MEG1990673.1	1935934	Bacillota;Clostridia;Christensenellales;Christensenellaceae;Christensenella;Christensenella_sp.
2-hydroxyacyl-CoA dehydratase [Christensenella hongkongensis]	WP_059109169.1;WP_059109169.1	radical SAM protein [Christensenella hongkongensis]	WP_307756990.1;WP_307756990.1	1545742	Bacillota;Clostridia;Christensenellales;Christensenellaceae;Christensenella;uncultured_Christensenella_sp.
acyl-CoA dehydratase activase [Gehongia tenuis]	WP_249314164.1	radical SAM protein [Gehongia tenuis]	WP_249317003.1	2763655	Bacillota;Clostridia;Christensenellales;Christensenellaceae;Gehongia;Gehongia_tenuis
2-hydroxyacyl-CoA dehydratase [Guopingia tenuis]	WP_249279323.1	radical SAM protein [Guopingia tenuis]	WP_249279789.1	2763656	Bacillota;Clostridia;Christensenellales;Christensenellaceae;Guopingia;Guopingia_tenuis
acyl-CoA dehydratase activase [Candidatus Spyradocola sp.]	MDY4519488.1	radical SAM protein [Candidatus Spyradocola sp.]	MDY4517996.1	3048883	Bacillota;Clostridia;Christensenellales;Christensenellaceae;Candidatus_Spyradocola;Candidatus_Spyradocola_sp.
2-hydroxyacyl-CoA dehydratase [Christensenellaceae bacterium]	MBQ4061843.1;BDF58176.1;MEG0833925.1;MEG2519884.1;MEF9989354.1;MEG0630206.1;MEG0585037.1;MEG1656777.1;MEG0356330.1;MBQ3274291.1;MEG2685787.1;MEG2202453.1;MEG1393087.1;MBS1412796.1;MCH5286515.1;MEG0252175.1;MEG2957759.1;NLT97243.1;MEF9864095.1;MDY5821080.1;MCI6734317.1;MCI6734317.1;MDY2879417.1;MDY3724414.1	radical SAM protein [Christensenellaceae bacterium]	MEG0630387.1;MEF9863676.1;MEG0835760.1;MEG2521099.1;MEF9990362.1;MEE1514620.1;BDF59095.1;HHU02914.1;MBQ3273902.1;MEA5068120.1;MEA4897260.1;NMD37685.1;MEG1158718.1;NLT97812.1;MBR3305610.1	2054177	Bacillota;Clostridia;Christensenellales;Christensenellaceae;Christensenellaceae_bacterium;none
acyl-CoA dehydratase activase-related protein [Christensenellales bacterium]	MFA5675624.1;MEE1440096.1;MEE0681294.1;MEE0401310.1	radical SAM protein [Christensenellales bacterium]	MEE0159904.1;MBQ1733339.1;MBQ1733339.1;MBQ1733339.1;MBQ1733339.1;MED9821562.1;MEE0400500.1	3083246	Bacillota;Clostridia;Christensenellales;Christensenellales_bacterium;none;none
MULTISPECIES: acyl-CoA dehydratase activase [Eubacteriales]	WP_138302886.1;WP_009059864.1;WP_009059864.1;WP_009059864.1;WP_087181835.1;WP_240286945.1;WP_240286945.1;WP_055179553.1;WP_055179553.1;WP_055179553.1;WP_009259405.1;WP_009259405.1;WP_009259405.1;WP_009259405.1;WP_009259405.1;WP_009259405.1;WP_154023925.1;WP_154023925.1;WP_154023925.1;WP_021658365.1	MULTISPECIES: radical SAM protein [Eubacteriales]	WP_333559390.1;WP_333559390.1;WP_333559390.1	186802	Bacillota;Clostridia;Eubacteriales;none;none;none
MULTISPECIES: acyl-CoA dehydratase activase-related protein [Acutalibacteraceae]	WP_128743220.1;WP_128743220.1;WP_128743220.1	MULTISPECIES: radical SAM protein [Acutalibacteraceae]	WP_128742262.1;WP_128742262.1;WP_128742262.1	3082771	Bacillota;Clostridia;Eubacteriales;Acutalibacteraceae;none;none
acyl-CoA dehydratase activase-related protein [Acutalibacter muris]	WP_305116486.1;MCI9544859.1;WP_304583535.1;MCI9193116.1;WP_217957673.1;WP_304432216.1;WP_084384361.1;WP_084384361.1	radical SAM protein [Acutalibacter muris]	MCI9543575.1;WP_305116768.1;MCI9192034.1;WP_066539811.1;WP_066539811.1;WP_217959098.1;WP_304432168.1;WP_304583634.1	1796620	Bacillota;Clostridia;Eubacteriales;Acutalibacteraceae;Acutalibacter;Acutalibacter_muris
2-hydroxyglutaryl-CoA dehydratase [Candidatus Acutalibacter ornithocaccae]	HJB38088.1	radical SAM protein [Candidatus Acutalibacter ornithocaccae]	HJB36997.1	2838416	Bacillota;Clostridia;Eubacteriales;Acutalibacteraceae;Acutalibacter;Candidatus_Acutalibacter_ornithocaccae
2-hydroxyacyl-CoA dehydratase [Candidatus Acutalibacter pullicola]	HJB97317.1	radical SAM protein [Candidatus Acutalibacter pullicola]	HJB97984.1	2838417	Bacillota;Clostridia;Eubacteriales;Acutalibacteraceae;Acutalibacter;Candidatus_Acutalibacter_pullicola
2-hydroxyacyl-CoA dehydratase [Candidatus Acutalibacter stercoravium]	HIW24274.1	radical SAM protein [Candidatus Acutalibacter stercoravium]	HIW23864.1	2838419	Bacillota;Clostridia;Eubacteriales;Acutalibacteraceae;Acutalibacter;Candidatus_Acutalibacter_stercoravium
acyl-CoA dehydratase activase [Acutalibacter sp.]	MEF2802314.1;MCH5354122.1;MCI8921468.1;MCI9116752.1;MCI8386026.1;WP_291502432.1;MCI8395518.1;WP_369296223.1;MCI9552538.1;MDE6838424.1	radical SAM protein [Acutalibacter sp.]	MEF2801144.1;WP_291503364.1	1918636	Bacillota;Clostridia;Eubacteriales;Acutalibacteraceae;Acutalibacter;Acutalibacter_sp.
acyl-CoA dehydratase activase-related protein [Acutalibacter sp. 1XD8-33]	WP_120426100.1	radical SAM protein [Acutalibacter sp. 1XD8-33]	WP_120428412.1	2320081	Bacillota;Clostridia;Eubacteriales;Acutalibacteraceae;Acutalibacter;Acutalibacter_sp._1XD8-33
acyl-CoA dehydratase activase-related protein [Acutalibacter sp. 1XD8-36]	WP_166544497.1;WP_300684754.1	radical SAM protein [Acutalibacter sp. 1XD8-36]	WP_166542734.1;WP_300685049.1	2320852	Bacillota;Clostridia;Eubacteriales;Acutalibacteraceae;Acutalibacter;Acutalibacter_sp._1XD8-36
acyl-CoA dehydratase activase-related protein [Acutalibacter sp. JLR.KK004]	WP_334465954.1	radical SAM protein [Acutalibacter sp. JLR.KK004]	WP_334464508.1	3112622	Bacillota;Clostridia;Eubacteriales;Acutalibacteraceae;Acutalibacter;Acutalibacter_sp._JLR.KK004
acyl-CoA dehydratase activase-related protein [Acutalibacter sp. LFL-21]	WP_263040690.1	radical SAM protein [Acutalibacter sp. LFL-21]	WP_263041465.1	2983399	Bacillota;Clostridia;Eubacteriales;Acutalibacteraceae;Acutalibacter;Acutalibacter_sp._LFL-21
acyl-CoA dehydratase activase [Anaeromassilibacillus senegalensis]	WP_235323509.1;WP_074017482.1	MULTISPECIES: radical SAM protein [Clostridia]	WP_002587447.1;WP_002587447.1;WP_002587447.1;WP_002587447.1;WP_002587447.1;WP_002587447.1;WP_002587447.1;WP_002587447.1;WP_002587447.1;WP_002587447.1;WP_002587447.1;WP_002587447.1;WP_002587447.1;WP_002587447.1;WP_002587447.1;WP_002587447.1;WP_002587447.1;WP_002587447.1;WP_002587447.1;WP_002587447.1;WP_002587447.1;WP_002587447.1;WP_002587447.1;WP_002587447.1;WP_002587447.1;WP_002587447.1;WP_002587…	1673717	Bacillota;Clostridia;Eubacteriales;Acutalibacteraceae;Anaeromassilibacillus;Anaeromassilibacillus_senegalensis
acyl-CoA dehydratase activase [Caproicibacter fermentans]	WP_156989952.1;WP_187035931.1	radical SAM protein [Caproicibacter fermentans]	WP_066643418.1	2576756	Bacillota;Clostridia;Eubacteriales;Acutalibacteraceae;Caproicibacter;Caproicibacter_fermentans
MULTISPECIES: acyl-CoA dehydratase activase-related protein [Acutalibacteraceae]	WP_128743220.1;WP_128743220.1;WP_128743220.1	radical SAM protein [Caproicibacter sp. BJN0012]	WP_326974516.1;WP_128742262.1;WP_128742262.1;WP_128742262.1	3110227	Bacillota;Clostridia;Eubacteriales;Acutalibacteraceae;Caproicibacter;Caproicibacter_sp._BJN0012
acyl-CoA dehydratase activase-related protein [Caproiciproducens faecalis]	WP_219966197.1	radical SAM protein [Caproiciproducens faecalis]	WP_219966005.1;MBW7571883.1;WP_330659655.1	2820301	Bacillota;Clostridia;Eubacteriales;Acutalibacteraceae;Caproiciproducens;Caproiciproducens_faecalis
acyl-CoA dehydratase activase-related protein [Caproiciproducens galactitolivorans]	WP_268056944.1	radical SAM protein [Caproiciproducens galactitolivorans]	WP_268058857.1;WP_207669526.1;QEY35918.1;WP_268057089.1	642589	Bacillota;Clostridia;Eubacteriales;Acutalibacteraceae;Caproiciproducens;Caproiciproducens_galactitolivorans
acyl-CoA dehydratase activase-related protein [Caproiciproducens sp.]	HEX3039100.1;WP_331655658.1	radical SAM protein [Caproiciproducens sp.]	WP_312693037.1;HEX2985885.1;HEX3038976.1	1954376	Bacillota;Clostridia;Eubacteriales;Acutalibacteraceae;Caproiciproducens;Caproiciproducens_sp.
acyl-CoA dehydratase activase-related protein [Caproiciproducens sp. MSJ-32]	WP_216432291.1	radical SAM protein [Caproiciproducens sp. MSJ-32]	WP_216433584.1	2841527	Bacillota;Clostridia;Eubacteriales;Acutalibacteraceae;Caproiciproducens;Caproiciproducens_sp._MSJ-32
MULTISPECIES: acyl-CoA dehydratase activase-related protein [Acutalibacteraceae]	WP_128743220.1;WP_128743220.1;WP_128743220.1	MULTISPECIES: radical SAM protein [Acutalibacteraceae]	WP_128742262.1;WP_128742262.1;WP_128742262.1	2507162	Bacillota;Clostridia;Eubacteriales;Acutalibacteraceae;Caproiciproducens;Caproiciproducens_sp._NJN-50
acyl-CoA dehydratase activase [Acutalibacteraceae bacterium]	MEE3311631.1;MEE1053720.1;MEE0980772.1;MEE1352629.1;MEE0807293.1;MEE1143925.1;MEE1238510.1;MBS4877935.1;MBS4877935.1;MEE0264737.1;MEE1057187.1;MEE1125293.1;MEI3542245.1;MEE0569494.1;MEF2919797.1;MEI3577858.1;MBQ2603731.1;MBQ2603731.1;MEE0059387.1;MEE1007407.1;MEE0100136.1;MEE3403393.1;MEE1283842.1	radical SAM protein [Clostridiales bacterium]	MBS6250851.1;MBS6250851.1;MEF2768985.1;MBD9212955.1;MBD9212955.1;MBD9212955.1;MEE0597820.1;MEE1428227.1;MBD9210280.1;MBD9210280.1;MBD9210280.1;MEE0478688.1;MBP8681561.1;MBP8681561.1;MBP8681561.1;MEI3560199.1;MED9913817.1;MEE0050164.1;MBD9113501.1;MBD9113501.1;MBD9113501.1;MBD9113501.1;MBD9113501.1;MEE0981653.1;MBS6250401.1;MBS6250401.1;MEE1246818.1;MEE1352631.1;MEE0443446.1;MEE1011493.1;MEE106682…	3077420	Bacillota;Clostridia;Eubacteriales;Acutalibacteraceae;Acutalibacteraceae_bacterium;none
acyl-CoA dehydratase activase-related protein [Beduinella massiliensis]	WP_346026649.1	radical SAM protein [Beduinella massiliensis]	WP_102412938.1	1852363	Bacillota;Clostridia;Eubacteriales;Beduinellaceae;Beduinella;Beduinella_massiliensis
acyl-CoA dehydratase activase [Butyricicoccus sp.]	MDD7626386.1;MDD7626386.1;WP_246566586.1;MDD7625653.1;MDD7625653.1;WP_216470756.1	radical SAM protein [Butyricicoccus sp.]	MDD7626008.1;MDD7626008.1;WP_216470079.1	2841509	Bacillota;Clostridia;Eubacteriales;Butyricicoccaceae;Butyricicoccus;Butyricicoccus_intestinisimiae
acyl-CoA dehydratase activase-related protein [Butyricicoccus porcorum]	WP_087017262.1	radical SAM protein [Clostridiales bacterium]	MCI6325368.1;MCI6325368.1;WP_087018160.1	1945634	Bacillota;Clostridia;Eubacteriales;Butyricicoccaceae;Butyricicoccus;Butyricicoccus_porcorum
2-hydroxyacyl-CoA dehydratase [Butyricicoccus pullicaecorum]	MBS5150211.1;MDO4668759.1;MBS5164684.1;MCF2670172.1;MCF2670172.1;WP_370812329.1;MBS5143932.1;WP_016146693.1;WP_016146693.1;WP_016146693.1;WP_087413995.1;HJF52628.1;MDY2969425.1;WP_087371051.1	MULTISPECIES: radical SAM protein [Clostridia]	WP_002587447.1;WP_002587447.1;WP_002587447.1;WP_002587447.1;WP_002587447.1;WP_002587447.1;WP_002587447.1;WP_002587447.1;WP_002587447.1;WP_002587447.1;WP_002587447.1;WP_002587447.1;WP_002587447.1;WP_002587447.1;WP_002587447.1;WP_002587447.1;WP_002587447.1;WP_002587447.1;WP_002587447.1;WP_002587447.1;WP_002587447.1;WP_002587447.1;WP_002587447.1;WP_002587447.1;WP_002587447.1;WP_002587447.1;WP_002587…	501571	Bacillota;Clostridia;Eubacteriales;Butyricicoccaceae;Butyricicoccus;Butyricicoccus_pullicaecorum
acyl-CoA dehydratase activase [Butyricicoccus pullicaecorum]	WP_016146693.1;WP_016146693.1;WP_016146693.1	MULTISPECIES: radical SAM protein [Clostridia]	WP_002587447.1;WP_002587447.1;WP_002587447.1;WP_002587447.1;WP_002587447.1;WP_002587447.1;WP_002587447.1;WP_002587447.1;WP_002587447.1;WP_002587447.1;WP_002587447.1;WP_002587447.1;WP_002587447.1;WP_002587447.1;WP_002587447.1;WP_002587447.1;WP_002587447.1;WP_002587447.1;WP_002587447.1;WP_002587447.1;WP_002587447.1;WP_002587447.1;WP_002587447.1;WP_002587447.1;WP_002587447.1;WP_002587447.1;WP_002587…	1203606	Bacillota;Clostridia;Eubacteriales;Butyricicoccaceae;Butyricicoccus;Butyricicoccus_pullicaecorum_1.2
acyl-CoA dehydratase activase [Butyricicoccus pullicaecorum]	WP_016146693.1;WP_016146693.1;WP_016146693.1	MULTISPECIES: radical SAM protein [Clostridia]	WP_002587447.1;WP_002587447.1;WP_002587447.1;WP_002587447.1;WP_002587447.1;WP_002587447.1;WP_002587447.1;WP_002587447.1;WP_002587447.1;WP_002587447.1;WP_002587447.1;WP_002587447.1;WP_002587447.1;WP_002587447.1;WP_002587447.1;WP_002587447.1;WP_002587447.1;WP_002587447.1;WP_002587447.1;WP_002587447.1;WP_002587447.1;WP_002587447.1;WP_002587447.1;WP_002587447.1;WP_002587447.1;WP_002587447.1;WP_002587…	1121128	Bacillota;Clostridia;Eubacteriales;Butyricicoccaceae;Butyricicoccus;Butyricicoccus_pullicaecorum_DSM_23266
acyl-CoA dehydratase activase [Butyricicoccus sp.]	MDD7626386.1;MDD7626386.1;MEE0325999.1;MDY5973019.1;MDD7625653.1;MDD7625653.1;MEE0326025.1;WP_394272824.1	radical SAM protein [Butyricicoccus sp.]	WP_394273596.1;MDD7626008.1;MDD7626008.1;MEE0325432.1;MDY4444375.1;MBR3867660.1	2049021	Bacillota;Clostridia;Eubacteriales;Butyricicoccaceae;Butyricicoccus;Butyricicoccus_sp.
2-hydroxyglutaryl-CoA dehydratase [Clostridiaceae bacterium]	NBI81674.1;NBI81674.1	radical SAM protein [Butyricicoccus sp. 1XD8-22]	RKJ75101.1	2320083	Bacillota;Clostridia;Eubacteriales;Butyricicoccaceae;Butyricicoccus;Butyricicoccus_sp._1XD8-22
2-hydroxyacyl-CoA dehydratase [Abyssisolibacter fermentans]	WP_066502219.1	radical SAM protein [Abyssisolibacter fermentans]	WP_066498593.1;WP_066498589.1	1766203	Bacillota;Clostridia;Eubacteriales;Clostridiaceae;Abyssisolibacter;Abyssisolibacter_fermentans
2-hydroxyacyl-CoA dehydratase [Anaeromonas gelatinilytica]	WP_203371158.1;WP_203371149.1	radical SAM protein [Anaeromonas gelatinilytica]	WP_203371436.1	2683194	Bacillota;Clostridia;Eubacteriales;Clostridiaceae;Anaeromonas;Anaeromonas_gelatinilytica
2-hydroxyacyl-CoA dehydratase [Caloramator australicus]	WP_008908535.1	MULTISPECIES: radical SAM protein [Caloramator]	WP_008909700.1;WP_008909700.1	857293	Bacillota;Clostridia;Eubacteriales;Clostridiaceae;Caloramator;Caloramator_australicus_RC3
2-hydroxyacyl-CoA dehydratase [Caloramator fervidus]	WP_103895696.1	radical SAM protein [Caloramator fervidus]	WP_103895383.1	29344	Bacillota;Clostridia;Eubacteriales;Clostridiaceae;Caloramator;Caloramator_fervidus
2-hydroxyacyl-CoA dehydratase [Caloramator proteoclasticus]	WP_073248135.1;WP_073248135.1	radical SAM protein [Caloramator proteoclasticus]	WP_073248012.1;WP_073248012.1	53342	Bacillota;Clostridia;Eubacteriales;Clostridiaceae;Caloramator;Caloramator_proteoclasticus
2-hydroxyacyl-CoA dehydratase [Caloramator proteoclasticus]	WP_073248135.1;WP_073248135.1	radical SAM protein [Caloramator proteoclasticus]	WP_073248012.1;WP_073248012.1	1121262	Bacillota;Clostridia;Eubacteriales;Clostridiaceae;Caloramator;Caloramator_proteoclasticus_DSM_10124
2-hydroxyacyl-CoA dehydratase [Caloramator quimbayensis]	WP_078696391.1	radical SAM protein [Caloramator quimbayensis]	WP_078696946.1	1147123	Bacillota;Clostridia;Eubacteriales;Clostridiaceae;Caloramator;Caloramator_quimbayensis
2-hydroxyacyl-CoA dehydratase [Caloramator sp.]	MCX7903685.1;MCX7694313.1;WP_291965339.1;MBZ4663338.1;MCX7884958.1	radical SAM protein [Caloramator sp.]	MCX7903765.1;WP_291967710.1;MCX7884892.1;WP_291964690.1;GIW49277.1;MCX7695279.1	1871330	Bacillota;Clostridia;Eubacteriales;Clostridiaceae;Caloramator;Caloramator_sp.
2-hydroxyacyl-CoA dehydratase [Caloramator sp. ALD01]	WP_027308813.1	radical SAM protein [Caloramator sp. ALD01]	WP_027308925.1	1031288	Bacillota;Clostridia;Eubacteriales;Clostridiaceae;Caloramator;Caloramator_sp._ALD01
2-hydroxyacyl-CoA dehydratase [Caloramator sp. CAR-1]	WP_303526190.1	MULTISPECIES: radical SAM protein [Caloramator]	WP_008909700.1;WP_008909700.1	3062777	Bacillota;Clostridia;Eubacteriales;Clostridiaceae;Caloramator;Caloramator_sp._CAR-1
2-hydroxyacyl-CoA dehydratase [Caloramator sp. E03]	WP_138980654.1	radical SAM protein [Caloramator sp. E03]	WP_138980879.1	2576307	Bacillota;Clostridia;Eubacteriales;Clostridiaceae;Caloramator;Caloramator_sp._E03
MULTISPECIES: 2-hydroxyacyl-CoA dehydratase [Clostridium]	WP_061857120.1;WP_061857120.1;WP_061857120.1;WP_224167885.1;WP_224167885.1;WP_224167885.1;WP_216250841.1;WP_124230914.1;WP_124230914.1;WP_055291525.1;WP_055291525.1;WP_055291525.1;WP_055291525.1;WP_161214277.1;WP_161214277.1;WP_070779853.1;WP_002580062.1;WP_002580062.1;WP_195974611.1;WP_195974611.1;WP_195951332.1;WP_195951332.1;WP_195951332.1;WP_195951332.1;WP_065076989.1;WP_065076989.1;WP_065076…	MULTISPECIES: radical SAM protein [Clostridium]	WP_186838962.1;WP_186838962.1;WP_186838962.1;WP_027639818.1;WP_027639818.1;WP_027639818.1;WP_027639818.1;WP_195964198.1;WP_195964198.1;WP_195964198.1;WP_055291531.1;WP_055291531.1;WP_055291531.1;WP_055291531.1;WP_055291531.1;WP_055291531.1;WP_055275264.1;WP_055275264.1;WP_055275264.1;WP_077230163.1;WP_077230163.1;WP_077230163.1;WP_053467286.1;WP_053467286.1;WP_053467286.1;WP_061325582.1;WP_061325…	1485	Bacillota;Clostridia;Eubacteriales;Clostridiaceae;Clostridium;none
2-hydroxyacyl-CoA dehydratase [Clostridium acetireducens]	WP_070110253.1;WP_070110253.1	radical SAM protein [Clostridium acetireducens]	WP_070110165.1;WP_070110165.1	76489	Bacillota;Clostridia;Eubacteriales;Clostridiaceae;Clostridium;Clostridium_acetireducens
2-hydroxyacyl-CoA dehydratase [Clostridium acetireducens]	WP_070110253.1;WP_070110253.1	radical SAM protein [Clostridium acetireducens]	WP_070110165.1;WP_070110165.1	1121290	Bacillota;Clostridia;Eubacteriales;Clostridiaceae;Clostridium;Clostridium_acetireducens_DSM_10703
2-hydroxyglutaryl-CoA dehydratase [Clostridium acetobutylicum]	KHD38530.1;WP_010965697.1;WP_010965697.1;WP_010965697.1;WP_010965697.1;WP_010965697.1;WP_010965697.1	radical SAM protein [Clostridium acetobutylicum]	KHD37101.1;WP_010966076.1;WP_010966076.1;WP_010966076.1;WP_010966076.1;WP_010966076.1;WP_010966076.1;OOL98905.1;NYC93241.1	1488	Bacillota;Clostridia;Eubacteriales;Clostridiaceae;Clostridium;Clostridium_acetobutylicum
MULTISPECIES: acyl-CoA dehydratase activase-related protein [Clostridium]	WP_010965697.1;WP_010965697.1;WP_010965697.1;WP_010965697.1;WP_010965697.1;WP_010965697.1	MULTISPECIES: radical SAM protein [Clostridium]	WP_010966076.1;WP_010966076.1;WP_010966076.1;WP_010966076.1;WP_010966076.1;WP_010966076.1	272562	Bacillota;Clostridia;Eubacteriales;Clostridiaceae;Clostridium;Clostridium_acetobutylicum_ATCC_824
MULTISPECIES: acyl-CoA dehydratase activase-related protein [Clostridium]	WP_010965697.1;WP_010965697.1;WP_010965697.1;WP_010965697.1;WP_010965697.1;WP_010965697.1	MULTISPECIES: radical SAM protein [Clostridium]	WP_010966076.1;WP_010966076.1;WP_010966076.1;WP_010966076.1;WP_010966076.1;WP_010966076.1	991791	Bacillota;Clostridia;Eubacteriales;Clostridiaceae;Clostridium;Clostridium_acetobutylicum_DSM_1731
MULTISPECIES: acyl-CoA dehydratase activase-related protein [Clostridium]	WP_010965697.1;WP_010965697.1;WP_010965697.1;WP_010965697.1;WP_010965697.1;WP_010965697.1	MULTISPECIES: radical SAM protein [Clostridium]	WP_010966076.1;WP_010966076.1;WP_010966076.1;WP_010966076.1;WP_010966076.1;WP_010966076.1	863638	Bacillota;Clostridia;Eubacteriales;Clostridiaceae;Clostridium;Clostridium_acetobutylicum_EA_2018
2-hydroxyacyl-CoA dehydratase [Clostridium acidisoli]	WP_084114485.1;WP_084114485.1	radical SAM protein [Clostridium acidisoli]	WP_084117662.1;WP_084117662.1;WP_084114270.1;WP_084114270.1	91624	Bacillota;Clostridia;Eubacteriales;Clostridiaceae;Clostridium;Clostridium_acidisoli
2-hydroxyacyl-CoA dehydratase [Clostridium acidisoli]	WP_084114485.1;WP_084114485.1	radical SAM protein [Clostridium acidisoli]	WP_084117662.1;WP_084117662.1;WP_084114270.1;WP_084114270.1	1121291	Bacillota;Clostridia;Eubacteriales;Clostridiaceae;Clostridium;Clostridium_acidisoli_DSM_12555
2-hydroxyacyl-CoA dehydratase [Clostridium aciditolerans]	WP_211143146.1	radical SAM protein [Clostridium aciditolerans]	WP_211144659.1	339861	Bacillota;Clostridia;Eubacteriales;Clostridiaceae;Clostridium;Clostridium_aciditolerans
2-hydroxyacyl-CoA dehydratase [Clostridium aestuarii]	WP_268039093.1	radical SAM protein [Clostridium aestuarii]	WP_268042029.1	338193	Bacillota;Clostridia;Eubacteriales;Clostridiaceae;Clostridium;Clostridium_aestuarii
2-hydroxyacyl-CoA dehydratase [Clostridium akagii]	WP_026884482.1;WP_026884482.1	radical SAM protein [Clostridium akagii]	WP_026883311.1;WP_026883311.1;WP_026882178.1;WP_026882178.1	91623	Bacillota;Clostridia;Eubacteriales;Clostridiaceae;Clostridium;Clostridium_akagii
2-hydroxyacyl-CoA dehydratase [Clostridium akagii]	WP_026884482.1;WP_026884482.1	radical SAM protein [Clostridium akagii]	WP_026883311.1;WP_026883311.1;WP_026882178.1;WP_026882178.1	1121293	Bacillota;Clostridia;Eubacteriales;Clostridiaceae;Clostridium;Clostridium_akagii_DSM_12554
2-hydroxyacyl-CoA dehydratase [Clostridium algidicarnis]	WP_216100210.1;WP_216176498.1;WP_185162370.1;WP_216113274.1;WP_029452996.1;WP_104410005.1;WP_104410005.1;WP_226104259.1;WP_216110847.1;WP_185158020.1;WP_216198664.1	radical SAM protein [Clostridium algidicarnis]	WP_029452682.1;WP_216111129.1;WP_226104512.1;WP_185162614.1;WP_185158405.1;WP_104409342.1;WP_104409342.1;WP_216177478.1	37659	Bacillota;Clostridia;Eubacteriales;Clostridiaceae;Clostridium;Clostridium_algidicarnis
2-hydroxyacyl-CoA dehydratase [Clostridium algidicarnis]	WP_104410005.1;WP_104410005.1	radical SAM protein [Clostridium algidicarnis]	WP_104409342.1;WP_104409342.1	1121295	Bacillota;Clostridia;Eubacteriales;Clostridiaceae;Clostridium;Clostridium_algidicarnis_DSM_15099
2-hydroxyacyl-CoA dehydratase [Clostridium algifaecis]	WP_209702929.1	radical SAM protein [Clostridium algifaecis]	WP_209701429.1	1472040	Bacillota;Clostridia;Eubacteriales;Clostridiaceae;Clostridium;Clostridium_algifaecis
2-hydroxyacyl-CoA dehydratase [Clostridium amazonitimonense]	WP_032121542.1;WP_042439350.1	radical SAM protein [Clostridium amazonitimonense]	WP_032121266.1	1499689	Bacillota;Clostridia;Eubacteriales;Clostridiaceae;Clostridium;Clostridium_amazonitimonense
2-hydroxyacyl-CoA dehydratase [Clostridium aminobutyricum]	WP_206581219.1	radical SAM protein [Clostridium aminobutyricum]	WP_206582062.1	33953	Bacillota;Clostridia;Eubacteriales;Clostridiaceae;Clostridium;Clostridium_aminobutyricum
2-hydroxyacyl-CoA dehydratase [Clostridium amylolyticum]	WP_073009602.1	radical SAM protein [Clostridium amylolyticum]	WP_073006636.1	1121298	Bacillota;Clostridia;Eubacteriales;Clostridiaceae;Clostridium;Clostridium_amylolyticum
2-hydroxyacyl-CoA dehydratase [Clostridium arbusti]	WP_010236751.1;WP_010236751.1	radical SAM protein [Clostridium arbusti]	WP_010235345.1;WP_010235345.1	1137848	Bacillota;Clostridia;Eubacteriales;Clostridiaceae;Clostridium;Clostridium_arbusti
2-hydroxyacyl-CoA dehydratase [Clostridium arbusti]	WP_010236751.1;WP_010236751.1	radical SAM protein [Clostridium arbusti]	WP_010235345.1;WP_010235345.1	545243	Bacillota;Clostridia;Eubacteriales;Clostridiaceae;Clostridium;Clostridium_arbusti_SL206
2-hydroxyacyl-CoA dehydratase [Clostridium argentinense]	WP_039629625.1;WP_039629625.1;WP_039634546.1;WP_039634546.1	radical SAM protein [Clostridium argentinense]	WP_039636433.1;WP_039636433.1	29341	Bacillota;Clostridia;Eubacteriales;Clostridiaceae;Clostridium;Clostridium_argentinense
2-hydroxyacyl-CoA dehydratase [Clostridium argentinense]	WP_039629625.1;WP_039629625.1;WP_039634546.1;WP_039634546.1	radical SAM protein [Clostridium argentinense]	WP_039636433.1;WP_039636433.1	1418104	Bacillota;Clostridia;Eubacteriales;Clostridiaceae;Clostridium;Clostridium_argentinense_CDC_2741
MULTISPECIES: 2-hydroxyacyl-CoA dehydratase [Clostridium]	WP_150356924.1;WP_150356924.1;WP_150356924.1;WP_150356924.1	radical SAM protein [Clostridium aromativorans]	WP_229980699.1;WP_150357902.1;WP_150357902.1;WP_150357902.1;WP_150357902.1;WP_150357902.1	2836848	Bacillota;Clostridia;Eubacteriales;Clostridiaceae;Clostridium;Clostridium_aromativorans
2-hydroxyacyl-CoA dehydratase [Clostridium autoethanogenum]	WP_023162250.1;WP_023162250.1;WP_122057882.1	radical SAM protein [Clostridium autoethanogenum]	WP_023162539.1;WP_023162539.1;WP_122057718.1;WP_122058050.1;WP_013239351.1;WP_013239351.1;WP_013239351.1;WP_013239351.1;WP_013239351.1	84023	Bacillota;Clostridia;Eubacteriales;Clostridiaceae;Clostridium;Clostridium_autoethanogenum
2-hydroxyacyl-CoA dehydratase [Clostridium autoethanogenum]	WP_023162250.1;WP_023162250.1	radical SAM protein [Clostridium autoethanogenum]	WP_023162539.1;WP_023162539.1;WP_013239351.1;WP_013239351.1;WP_013239351.1;WP_013239351.1;WP_013239351.1	1341692	Bacillota;Clostridia;Eubacteriales;Clostridiaceae;Clostridium;Clostridium_autoethanogenum_DSM_10061
acyl-CoA dehydratase activase-related protein [Clostridium baratii]	WP_338598015.1;WP_224167885.1;WP_224167885.1;WP_224167885.1;WP_045725576.1;WP_278676887.1;WP_390480176.1;WP_077229059.1;WP_054199531.1;WP_338595167.1;WP_215635905.1;WP_316077800.1;WP_055225439.1;WP_039316277.1;WP_039316277.1;WP_055206249.1;WP_079286919.1;WP_278690172.1	radical SAM protein [Clostridium baratii]	MDU1854709.1;WP_055207460.1;WP_077230163.1;WP_077230163.1;WP_077230163.1;WP_045724873.1;WP_055226881.1;WP_054198997.1;WP_039311600.1;WP_039311600.1	1561	Bacillota;Clostridia;Eubacteriales;Clostridiaceae;Clostridium;Clostridium_baratii
2-hydroxyacyl-CoA dehydratase [Clostridium baratii]	WP_039316277.1;WP_039316277.1;AIY83990.1	radical SAM protein [Clostridium baratii]	WP_039311600.1;WP_039311600.1	1415775	Bacillota;Clostridia;Eubacteriales;Clostridiaceae;Clostridium;Clostridium_baratii_str._Sullivan
acyl-CoA dehydratase activase [Clostridium botulinum]	MDU1322538.1;ENK1244542.1;WP_163203005.1;WP_163203005.1;MDU1419816.1;EJP6471441.1;WP_013725114.1;WP_003376650.1;WP_003376650.1;WP_047930346.1;WP_231168005.1;WP_198091072.1;WP_039240252.1;WP_231169188.1;WP_015957792.1;WP_015957792.1;WP_191590973.1;WP_231159990.1;WP_061319358.1;WP_076174907.1;WP_076174907.1;WP_039276365.1;WP_061312040.1;WP_127350479.1;MBO0582404.1;WP_222666709.1;WP_192583743.1;WP_0…	radical SAM protein [Clostridium sporogenes]	WP_163206436.1;WP_163206436.1;WP_003356402.1;WP_003356402.1;WP_191591860.1;WP_061325582.1;WP_061325582.1;WP_061325582.1;WP_282055622.1;WP_096044962.1;WP_096044962.1;WP_096044962.1;WP_106900675.1;EKO1913472.1;WP_085332529.1;WP_030032825.1;WP_030032825.1;WP_030032825.1;WP_030032825.1;WP_003360589.1;WP_003360589.1;WP_003360589.1;WP_003360589.1;WP_003360589.1;RFM19513.1;WP_061324258.1;RHW64775.1;WP_0…	1491	Bacillota;Clostridia;Eubacteriales;Clostridiaceae;Clostridium;Clostridium_botulinum
2-hydroxyacyl-CoA dehydratase [Clostridium botulinum]	WP_011986209.1;WP_011986209.1;WP_011986209.1;WP_011986209.1;WP_012048163.1;WP_012048163.1;WP_012048163.1;WP_012048163.1;WP_012048163.1	radical SAM protein [Clostridium botulinum]	WP_011947960.1;WP_011947960.1;WP_011947960.1;WP_011947960.1;WP_011947960.1;WP_011947960.1;WP_011947960.1;WP_011947960.1;WP_011947960.1;WP_011947960.1;WP_011947960.1;WP_011947960.1;WP_011947960.1;WP_011947960.1	36826	Bacillota;Clostridia;Eubacteriales;Clostridiaceae;Clostridium;Clostridium_botulinum_A
2-hydroxyacyl-CoA dehydratase [Clostridium botulinum]	WP_011986209.1;WP_011986209.1;WP_011986209.1;WP_011986209.1;WP_012048163.1;WP_012048163.1;WP_012048163.1;WP_012048163.1;WP_012048163.1	radical SAM protein [Clostridium botulinum]	WP_011947960.1;WP_011947960.1;WP_011947960.1;WP_011947960.1;WP_011947960.1;WP_011947960.1;WP_011947960.1;WP_011947960.1;WP_011947960.1;WP_011947960.1;WP_011947960.1;WP_011947960.1;WP_011947960.1;WP_011947960.1	441770	Bacillota;Clostridia;Eubacteriales;Clostridiaceae;Clostridium;Clostridium_botulinum_A_str._ATCC_19397
2-hydroxyacyl-CoA dehydratase [Clostridium botulinum]	WP_011948786.1;WP_011948786.1;WP_012048163.1;WP_012048163.1;WP_012048163.1;WP_012048163.1;WP_012048163.1	radical SAM protein [Clostridium botulinum]	WP_011947960.1;WP_011947960.1;WP_011947960.1;WP_011947960.1;WP_011947960.1;WP_011947960.1;WP_011947960.1;WP_011947960.1;WP_011947960.1;WP_011947960.1;WP_011947960.1;WP_011947960.1;WP_011947960.1;WP_011947960.1	413999	Bacillota;Clostridia;Eubacteriales;Clostridiaceae;Clostridium;Clostridium_botulinum_A_str._ATCC_3502
2-hydroxyacyl-CoA dehydratase [Clostridium botulinum]	WP_011986209.1;WP_011986209.1;WP_011986209.1;WP_011986209.1;WP_012048163.1;WP_012048163.1;WP_012048163.1;WP_012048163.1;WP_012048163.1	radical SAM protein [Clostridium botulinum]	WP_011947960.1;WP_011947960.1;WP_011947960.1;WP_011947960.1;WP_011947960.1;WP_011947960.1;WP_011947960.1;WP_011947960.1;WP_011947960.1;WP_011947960.1;WP_011947960.1;WP_011947960.1;WP_011947960.1;WP_011947960.1	441771	Bacillota;Clostridia;Eubacteriales;Clostridiaceae;Clostridium;Clostridium_botulinum_A_str._Hall
2-hydroxyacyl-CoA dehydratase [Clostridium botulinum]	WP_012704127.1;WP_012704127.1;WP_012704544.1;WP_012704544.1	radical SAM protein [Clostridium botulinum]	WP_011947960.1;WP_011947960.1;WP_011947960.1;WP_011947960.1;WP_011947960.1;WP_011947960.1;WP_011947960.1;WP_011947960.1;WP_011947960.1;WP_011947960.1;WP_011947960.1;WP_011947960.1;WP_011947960.1;WP_011947960.1	536232	Bacillota;Clostridia;Eubacteriales;Clostridiaceae;Clostridium;Clostridium_botulinum_A2_str._Kyoto
2-hydroxyacyl-CoA dehydratase [Clostridium botulinum]	WP_012342660.1;WP_012342660.1;WP_012343619.1;WP_012343619.1	radical SAM protein [Clostridium botulinum]	WP_012343058.1;WP_012343058.1;WP_012344170.1;WP_012344170.1	498214	Bacillota;Clostridia;Eubacteriales;Clostridiaceae;Clostridium;Clostridium_botulinum_A3_str._Loch_Maree
2-hydroxyacyl-CoA dehydratase [Clostridium botulinum]	WP_076174907.1;WP_076174907.1;WP_076176330.1;WP_076176330.1	radical SAM protein [Clostridium botulinum]	WP_061319562.1;WP_061319562.1	1378091	Bacillota;Clostridia;Eubacteriales;Clostridiaceae;Clostridium;Clostridium_botulinum_A2_117
2-hydroxyacyl-CoA dehydratase [Clostridium botulinum]	WP_033065242.1;WP_033065242.1;WP_033066363.1;WP_033066363.1;WP_033066363.1	radical SAM protein [Clostridium botulinum]	WP_011947960.1;WP_011947960.1;WP_011947960.1;WP_011947960.1;WP_011947960.1;WP_011947960.1;WP_011947960.1;WP_011947960.1;WP_011947960.1;WP_011947960.1;WP_011947960.1;WP_011947960.1;WP_011947960.1;WP_011947960.1;WP_033065095.1;WP_033065095.1	1379740	Bacillota;Clostridia;Eubacteriales;Clostridiaceae;Clostridium;Clostridium_botulinum_A2B3_87
2-hydroxyacyl-CoA dehydratase [Clostridium botulinum]	WP_076041058.1;WP_076041058.1;WP_076042390.1;WP_076042390.1	radical SAM protein [Clostridium botulinum]	WP_076039572.1;WP_076039572.1;WP_076040751.1;WP_076040751.1	1379738	Bacillota;Clostridia;Eubacteriales;Clostridiaceae;Clostridium;Clostridium_botulinum_A2B7_92
2-hydroxyacyl-CoA dehydratase [Clostridium botulinum]	WP_021106657.1;WP_021106657.1;WP_021107524.1;WP_021107524.1	radical SAM protein [Clostridium botulinum]	WP_011947960.1;WP_011947960.1;WP_011947960.1;WP_011947960.1;WP_011947960.1;WP_011947960.1;WP_011947960.1;WP_011947960.1;WP_011947960.1;WP_011947960.1;WP_011947960.1;WP_011947960.1;WP_011947960.1;WP_011947960.1	1248417	Bacillota;Clostridia;Eubacteriales;Clostridiaceae;Clostridium;Clostridium_botulinum_Af84
2-hydroxyacyl-CoA dehydratase [Clostridium botulinum]	WP_030036767.1;WP_030036767.1;GAE03617.1;WP_030034273.1;WP_030034273.1	MULTISPECIES: radical SAM protein [Clostridium]	WP_030032825.1;WP_030032825.1;WP_030032825.1;WP_030032825.1;GAE01374.1	1407017	Bacillota;Clostridia;Eubacteriales;Clostridiaceae;Clostridium;Clostridium_botulinum_B_str._Osaka05
2-hydroxyacyl-CoA dehydratase [Clostridium botulinum]	WP_015957792.1;WP_015957792.1;WP_003406007.1;WP_003406007.1;WP_003406007.1	radical SAM protein [Clostridium botulinum]	WP_003404963.1;WP_003404963.1;WP_003404963.1;WP_003404963.1;WP_003404963.1;WP_015957459.1;WP_015957459.1	498213	Bacillota;Clostridia;Eubacteriales;Clostridiaceae;Clostridium;Clostridium_botulinum_B1_str._Okra
2-hydroxyacyl-CoA dehydratase [Clostridium botulinum]	WP_003361595.1;WP_003361595.1;WP_003361595.1;WP_003361595.1;WP_003361093.1;WP_003361093.1;WP_003361093.1;WP_003361093.1;WP_003361093.1	radical SAM protein [Clostridium botulinum]	WP_003360589.1;WP_003360589.1;WP_003360589.1;WP_003360589.1;WP_003360589.1	515621	Bacillota;Clostridia;Eubacteriales;Clostridiaceae;Clostridium;Clostridium_botulinum_Ba4_str._657
2-hydroxyacyl-CoA dehydratase [Clostridium botulinum]	WP_076234745.1;WP_076234745.1;WP_045540934.1;WP_045540934.1;WP_045540934.1	radical SAM protein [Clostridium botulinum]	WP_011947960.1;WP_011947960.1;WP_011947960.1;WP_011947960.1;WP_011947960.1;WP_011947960.1;WP_011947960.1;WP_011947960.1;WP_011947960.1;WP_011947960.1;WP_011947960.1;WP_011947960.1;WP_011947960.1;WP_011947960.1	1379272	Bacillota;Clostridia;Eubacteriales;Clostridiaceae;Clostridium;Clostridium_botulinum_B2_128
2-hydroxyacyl-CoA dehydratase [Clostridium botulinum]	WP_076046055.1;WP_076046055.1;WP_076044956.1;WP_076044956.1	radical SAM protein [Clostridium botulinum]	WP_061310491.1;WP_061310491.1	1379278	Bacillota;Clostridia;Eubacteriales;Clostridiaceae;Clostridium;Clostridium_botulinum_B2_267
2-hydroxyacyl-CoA dehydratase [Clostridium botulinum]	WP_076231282.1;WP_076231282.1;WP_033066363.1;WP_033066363.1;WP_033066363.1	radical SAM protein [Clostridium botulinum]	WP_011947960.1;WP_011947960.1;WP_011947960.1;WP_011947960.1;WP_011947960.1;WP_011947960.1;WP_011947960.1;WP_011947960.1;WP_011947960.1;WP_011947960.1;WP_011947960.1;WP_011947960.1;WP_011947960.1;WP_011947960.1	1379277	Bacillota;Clostridia;Eubacteriales;Clostridiaceae;Clostridium;Clostridium_botulinum_B2_275
2-hydroxyacyl-CoA dehydratase [Clostridium botulinum]	WP_076171379.1;WP_076171379.1;WP_076172523.1;WP_076172523.1	radical SAM protein [Clostridium botulinum]	WP_011947960.1;WP_011947960.1;WP_011947960.1;WP_011947960.1;WP_011947960.1;WP_011947960.1;WP_011947960.1;WP_011947960.1;WP_011947960.1;WP_011947960.1;WP_011947960.1;WP_011947960.1;WP_011947960.1;WP_011947960.1	1379273	Bacillota;Clostridia;Eubacteriales;Clostridiaceae;Clostridium;Clostridium_botulinum_B2_331
2-hydroxyacyl-CoA dehydratase [Clostridium botulinum]	WP_045540934.1;WP_045540934.1;WP_045540934.1;WP_076236646.1;WP_076236646.1	radical SAM protein [Clostridium botulinum]	WP_011947960.1;WP_011947960.1;WP_011947960.1;WP_011947960.1;WP_011947960.1;WP_011947960.1;WP_011947960.1;WP_011947960.1;WP_011947960.1;WP_011947960.1;WP_011947960.1;WP_011947960.1;WP_011947960.1;WP_011947960.1	1379737	Bacillota;Clostridia;Eubacteriales;Clostridiaceae;Clostridium;Clostridium_botulinum_B2_433
MULTISPECIES: 2-hydroxyacyl-CoA dehydratase [Clostridium]	WP_043032536.1;WP_043032536.1;WP_043032536.1;WP_043032536.1;WP_043032536.1;WP_043032536.1;WP_003487234.1;WP_003487234.1;WP_003487234.1;WP_003487234.1;WP_003487234.1;WP_003487234.1;WP_003487234.1	MULTISPECIES: radical SAM protein [Clostridium]	WP_003487946.1;WP_003487946.1;WP_003487946.1;WP_003487946.1;WP_003487946.1;WP_003487946.1;WP_003487946.1;WP_003489098.1;WP_003489098.1;WP_003489098.1;WP_003489098.1;WP_003489098.1;WP_003489098.1;WP_003489098.1	1379739	Bacillota;Clostridia;Eubacteriales;Clostridiaceae;Clostridium;Clostridium_botulinum_B2_450
2-hydroxyacyl-CoA dehydratase [Clostridium botulinum]	WP_003361595.1;WP_003361595.1;WP_003361595.1;WP_003361595.1;WP_003361093.1;WP_003361093.1;WP_003361093.1;WP_003361093.1;WP_003361093.1	radical SAM protein [Clostridium botulinum]	WP_003360589.1;WP_003360589.1;WP_003360589.1;WP_003360589.1;WP_003360589.1	445336	Bacillota;Clostridia;Eubacteriales;Clostridiaceae;Clostridium;Clostridium_botulinum_Bf
2-hydroxyacyl-CoA dehydratase [Clostridium botulinum]	WP_025775643.1;WP_025775643.1	radical SAM protein [Clostridium botulinum]	WP_011947960.1;WP_011947960.1;WP_011947960.1;WP_011947960.1;WP_011947960.1;WP_011947960.1;WP_011947960.1;WP_011947960.1;WP_011947960.1;WP_011947960.1;WP_011947960.1;WP_011947960.1;WP_011947960.1;WP_011947960.1	1435054	Bacillota;Clostridia;Eubacteriales;Clostridiaceae;Clostridium;Clostridium_botulinum_CDC54085
2-hydroxyacyl-CoA dehydratase [Clostridium botulinum]	WP_003361595.1;WP_003361595.1;WP_003361595.1;WP_003361595.1;WP_003361093.1;WP_003361093.1;WP_003361093.1;WP_003361093.1;WP_003361093.1	radical SAM protein [Clostridium botulinum]	WP_003360589.1;WP_003360589.1;WP_003360589.1;WP_003360589.1;WP_003360589.1	1408283	Bacillota;Clostridia;Eubacteriales;Clostridiaceae;Clostridium;Clostridium_botulinum_CDC_1436
2-hydroxyacyl-CoA dehydratase [Clostridium botulinum]	WP_222643670.1;WP_222643670.1;WP_003361093.1;WP_003361093.1;WP_003361093.1;WP_003361093.1;WP_003361093.1	radical SAM protein [Clostridium botulinum]	WP_003360589.1;WP_003360589.1;WP_003360589.1;WP_003360589.1;WP_003360589.1	1408285	Bacillota;Clostridia;Eubacteriales;Clostridiaceae;Clostridium;Clostridium_botulinum_CDC_297
2-hydroxyacyl-CoA dehydratase [Clostridium botulinum]	WP_003406007.1;WP_003406007.1;WP_003406007.1	radical SAM protein [Clostridium botulinum]	WP_003404963.1;WP_003404963.1;WP_003404963.1;WP_003404963.1;WP_003404963.1	1232188	Bacillota;Clostridia;Eubacteriales;Clostridiaceae;Clostridium;Clostridium_botulinum_CFSAN001628
2-hydroxyacyl-CoA dehydratase [Clostridium botulinum]	WP_011988020.1;WP_011988020.1;WP_011988020.1;WP_012100938.1;WP_012100938.1;WP_012100938.1	radical SAM protein [Clostridium botulinum]	WP_003404963.1;WP_003404963.1;WP_003404963.1;WP_003404963.1;WP_003404963.1;WP_011987815.1;WP_011987815.1;WP_011987815.1	758678	Bacillota;Clostridia;Eubacteriales;Clostridiaceae;Clostridium;Clostridium_botulinum_F_str._230613
2-hydroxyacyl-CoA dehydratase [Clostridium botulinum]	WP_011988020.1;WP_011988020.1;WP_011988020.1;WP_012100938.1;WP_012100938.1;WP_012100938.1	radical SAM protein [Clostridium botulinum]	WP_003404963.1;WP_003404963.1;WP_003404963.1;WP_003404963.1;WP_003404963.1;WP_011987815.1;WP_011987815.1;WP_011987815.1	441772	Bacillota;Clostridia;Eubacteriales;Clostridiaceae;Clostridium;Clostridium_botulinum_F_str._Langeland
2-hydroxyacyl-CoA dehydratase [Clostridium botulinum]	WP_076177755.1;WP_076177755.1;WP_076178762.1;WP_076178762.1	radical SAM protein [Clostridium botulinum]	WP_076177176.1;WP_076177176.1;WP_061319445.1;WP_061319445.1	1379741	Bacillota;Clostridia;Eubacteriales;Clostridiaceae;Clostridium;Clostridium_botulinum_F_357
2-hydroxyacyl-CoA dehydratase [Clostridium botulinum]	WP_014520323.1;WP_014520323.1;WP_014521799.1;WP_014521799.1	radical SAM protein [Clostridium botulinum]	WP_011947960.1;WP_011947960.1;WP_011947960.1;WP_011947960.1;WP_011947960.1;WP_011947960.1;WP_011947960.1;WP_011947960.1;WP_011947960.1;WP_011947960.1;WP_011947960.1;WP_011947960.1;WP_011947960.1;WP_011947960.1	941968	Bacillota;Clostridia;Eubacteriales;Clostridiaceae;Clostridium;Clostridium_botulinum_H04402_065
2-hydroxyacyl-CoA dehydratase [Clostridium botulinum]	WP_003357399.1;WP_003357399.1;WP_003356220.1;WP_003356220.1	radical SAM protein [Clostridium botulinum]	WP_003356402.1;WP_003356402.1	445335	Bacillota;Clostridia;Eubacteriales;Clostridiaceae;Clostridium;Clostridium_botulinum_NCTC_2916
MULTISPECIES: 2-hydroxyacyl-CoA dehydratase [Clostridium]	WP_033061258.1;WP_033061258.1;WP_033061258.1;WP_033061258.1;WP_040109495.1;WP_040109495.1;WP_040109495.1	MULTISPECIES: radical SAM protein [Clostridium]	WP_040108859.1;WP_040108859.1;WP_040108859.1;WP_040108859.1;WP_040108859.1;WP_040109258.1;WP_040109258.1;WP_040109258.1	1408284	Bacillota;Clostridia;Eubacteriales;Clostridiaceae;Clostridium;Clostridium_botulinum_Prevot_594
2-hydroxyacyl-CoA dehydratase [Clostridium brassicae]	WP_268059901.1;WP_268060317.1	radical SAM protein [Clostridium brassicae]	WP_268061153.1	2999072	Bacillota;Clostridia;Eubacteriales;Clostridiaceae;Clostridium;Clostridium_brassicae
2-hydroxyacyl-CoA dehydratase [Clostridium butanoliproducens]	WP_283591479.1;WP_283591479.1;WP_283592097.1	MULTISPECIES: radical SAM protein [Clostridium]	WP_191740692.1;WP_191740692.1;WP_191740692.1;WP_191740692.1	2991837	Bacillota;Clostridia;Eubacteriales;Clostridiaceae;Clostridium;Clostridium_butanoliproducens
2-hydroxyacyl-CoA dehydratase [Clostridium cadaveris]	WP_178310941.1;WP_099335540.1;WP_289614277.1;WP_027638277.1;WP_027638277.1;WP_027638277.1;WP_027638277.1	MAG: radical SAM protein [Clostridium cadaveris]	PWL55799.1;WP_027639818.1;WP_027639818.1;WP_027639818.1;WP_027639818.1;WP_074845679.1	1529	Bacillota;Clostridia;Eubacteriales;Clostridiaceae;Clostridium;Clostridium_cadaveris
MULTISPECIES: 2-hydroxyacyl-CoA dehydratase [Clostridium]	WP_027638277.1;WP_027638277.1;WP_027638277.1;WP_027638277.1	MULTISPECIES: radical SAM protein [Clostridium]	WP_027639818.1;WP_027639818.1;WP_027639818.1;WP_027639818.1	1280692	Bacillota;Clostridia;Eubacteriales;Clostridiaceae;Clostridium;Clostridium_cadaveris_AGR2141
2-hydroxyacyl-CoA dehydratase [Clostridium carboxidivorans]	WP_007064474.1;WP_007064474.1	radical SAM protein [Clostridium carboxidivorans]	WP_007064237.1;WP_007064237.1	217159	Bacillota;Clostridia;Eubacteriales;Clostridiaceae;Clostridium;Clostridium_carboxidivorans
2-hydroxyacyl-CoA dehydratase [Clostridium carboxidivorans]	WP_007064474.1;WP_007064474.1	radical SAM protein [Clostridium carboxidivorans]	WP_007064237.1;WP_007064237.1	536227	Bacillota;Clostridia;Eubacteriales;Clostridiaceae;Clostridium;Clostridium_carboxidivorans_P7
2-hydroxyacyl-CoA dehydratase [Clostridium cavendishii]	WP_072984036.1;WP_072984036.1	radical SAM protein [Clostridium cavendishii]	WP_072985529.1;WP_072985529.1	349931	Bacillota;Clostridia;Eubacteriales;Clostridiaceae;Clostridium;Clostridium_cavendishii
2-hydroxyacyl-CoA dehydratase [Clostridium cavendishii]	WP_072984036.1;WP_072984036.1	radical SAM protein [Clostridium cavendishii]	WP_072985529.1;WP_072985529.1	1121302	Bacillota;Clostridia;Eubacteriales;Clostridiaceae;Clostridium;Clostridium_cavendishii_DSM_21758
2-hydroxyacyl-CoA dehydratase [uncultured Clostridium sp.]	WP_294161012.1;WP_294161012.1;WP_316319492.1;WP_195245335.1;MDY3361658.1;WP_343009037.1;MDU2488961.1;WP_294141005.1;WP_294141005.1;MDU2122022.1;WP_005214057.1;WP_005214057.1;WP_221699255.1;WP_221699255.1;WP_221699255.1;WP_221699255.1;WP_221699255.1;WP_221699255.1;MDU4324818.1;MDU3723324.1;MDU5261924.1	radical SAM protein [Clostridium celatum]	WP_051040648.1;WP_051040648.1;WP_243187476.1;WP_343008822.1;WP_291731561.1;WP_291731561.1;WP_291731561.1;WP_294138829.1;WP_294138829.1;WP_221701266.1;WP_221701266.1;WP_221701266.1;WP_221701266.1;WP_221701266.1;WP_221701266.1;MDU5262364.1;MDU2121153.1;MDU3723892.1	36834	Bacillota;Clostridia;Eubacteriales;Clostridiaceae;Clostridium;Clostridium_celatum
2-hydroxyacyl-CoA dehydratase [Clostridium celatum]	WP_005214057.1;WP_005214057.1	radical SAM protein [Clostridium celatum]	WP_051040648.1;WP_051040648.1;EKY29109.1	545697	Bacillota;Clostridia;Eubacteriales;Clostridiaceae;Clostridium;Clostridium_celatum_DSM_1785
2-hydroxyacyl-CoA dehydratase [Clostridium cibarium]	WP_191767599.1	MULTISPECIES: radical SAM protein [Clostridium]	WP_143314629.1;WP_143314629.1;WP_143314629.1	2762247	Bacillota;Clostridia;Eubacteriales;Clostridiaceae;Clostridium;Clostridium_cibarium
2-hydroxyacyl-CoA dehydratase [Clostridium cochlearium]	WP_096634958.1;WP_111921885.1;WP_111921885.1;WP_257450774.1;WP_095178156.1;WP_089863620.1;WP_238056712.1;WP_168944071.1;WP_308780981.1;WP_308780981.1;WP_171303419.1;WP_278428236.1;WP_270474872.1;WP_278427796.1;WP_096636201.1;WP_216382680.1;WP_095177243.1;WP_171303353.1	radical SAM protein [Clostridium cochlearium]	WP_278524398.1;WP_238056754.1;WP_096636271.1;WP_278427505.1;WP_216382531.1;WP_171303694.1;WP_089866691.1;WP_089866691.1;WP_270474927.1	1494	Bacillota;Clostridia;Eubacteriales;Clostridiaceae;Clostridium;Clostridium_cochlearium
MULTISPECIES: 2-hydroxyacyl-CoA dehydratase [Clostridium]	WP_061857120.1;WP_061857120.1;WP_061857120.1	MULTISPECIES: radical SAM protein [Clostridium]	WP_061858047.1;WP_061858047.1;WP_061858047.1;WP_061858047.1	1121305	Bacillota;Clostridia;Eubacteriales;Clostridiaceae;Clostridium;Clostridium_colicanis_DSM_13634
2-hydroxyacyl-CoA dehydratase [Clostridium collagenovorans]	WP_072831279.1;WP_072831279.1	radical SAM protein [Clostridium collagenovorans]	WP_072830700.1;WP_072830700.1	29357	Bacillota;Clostridia;Eubacteriales;Clostridiaceae;Clostridium;Clostridium_collagenovorans
2-hydroxyacyl-CoA dehydratase [Clostridium collagenovorans]	WP_072831279.1;WP_072831279.1	radical SAM protein [Clostridium collagenovorans]	WP_072830700.1;WP_072830700.1	1121306	Bacillota;Clostridia;Eubacteriales;Clostridiaceae;Clostridium;Clostridium_collagenovorans_DSM_3089
2-hydroxyacyl-CoA dehydratase [Clostridium combesii]	WP_099837332.1;WP_099840083.1	radical SAM protein [Clostridium combesii]	WP_099839488.1;WP_099837679.1	39481	Bacillota;Clostridia;Eubacteriales;Clostridiaceae;Clostridium;Clostridium_combesii
2-hydroxyacyl-CoA dehydratase [Clostridium coskatii]	WP_063601426.1	radical SAM protein [Clostridium coskatii]	WP_063601723.1;WP_063601929.1	1705578	Bacillota;Clostridia;Eubacteriales;Clostridiaceae;Clostridium;Clostridium_coskatii
2-hydroxyacyl-CoA dehydratase [Clostridium cuniculi]	WP_195964189.1;WP_133016828.1	MULTISPECIES: radical SAM protein [Clostridium]	WP_195964198.1;WP_195964198.1;WP_195964198.1;WP_133014278.1	2548455	Bacillota;Clostridia;Eubacteriales;Clostridiaceae;Clostridium;Clostridium_cuniculi
acyl-CoA dehydratase activase-related protein [Clostridium disporicum]	WP_346970360.1;WP_055265990.1;WP_368263047.1;WP_055277203.1;WP_055291525.1;WP_055291525.1;WP_055291525.1;WP_055291525.1;WP_221699255.1;WP_221699255.1;WP_221699255.1;WP_221699255.1;WP_221699255.1;WP_221699255.1	radical SAM protein [Clostridium disporicum]	WP_055267589.1;WP_186838962.1;WP_186838962.1;WP_186838962.1;WP_055291531.1;WP_055291531.1;WP_055291531.1;WP_055291531.1;WP_055291531.1;WP_055291531.1;WP_055275264.1;WP_055275264.1;WP_055275264.1;WP_346967707.1;WP_378105681.1	84024	Bacillota;Clostridia;Eubacteriales;Clostridiaceae;Clostridium;Clostridium_disporicum
2-hydroxyacyl-CoA dehydratase [Clostridium drakei]	WP_032077478.1	radical SAM protein [Clostridium drakei]	WP_032078613.1	332101	Bacillota;Clostridia;Eubacteriales;Clostridiaceae;Clostridium;Clostridium_drakei
2-hydroxyacyl-CoA dehydratase [Clostridium estertheticum]	WP_152753166.1;WP_226089568.1;WP_216124057.1;WP_171296328.1;WP_220314477.1;WP_220712416.1;WP_216193011.1;WP_226164807.1;WP_216106896.1;WP_226130856.1;WP_220704953.1;WP_220309535.1;WP_071614058.1;WP_216136663.1;WP_226137868.1;WP_216203578.1;WP_164957726.1;WP_165411730.1;WP_216106317.1;WP_220311223.1;WP_226136661.1	radical SAM protein [Clostridium estertheticum]	WP_226130478.1;WP_165412414.1;WP_165413812.1;WP_216191706.1	238834	Bacillota;Clostridia;Eubacteriales;Clostridiaceae;Clostridium;Clostridium_estertheticum
2-hydroxyacyl-CoA dehydratase [Clostridium faecium]	WP_191739969.1;WP_191741779.1	MULTISPECIES: radical SAM protein [Clostridium]	WP_191740692.1;WP_191740692.1;WP_191740692.1;WP_191740692.1	2762223	Bacillota;Clostridia;Eubacteriales;Clostridiaceae;Clostridium;Clostridium_faecium
CoA-substrate-specific enzyme activase, putative [Clostridium fallax]	SHE78488.1;WP_072895566.1	radical SAM protein [Clostridium fallax]	WP_072895727.1	1533	Bacillota;Clostridia;Eubacteriales;Clostridiaceae;Clostridium;Clostridium_fallax
2-hydroxyacyl-CoA dehydratase [Clostridium felsineum]	WP_077892798.1;WP_077892798.1;WP_257676110.1;WP_077852588.1;WP_077833016.1	radical SAM protein [Clostridium felsineum]	WP_077835669.1;WP_077832233.1;WP_077893500.1;WP_077893500.1;WP_257676250.1;WP_077895065.1;WP_077895065.1;WP_077895304.1;WP_077895304.1;URZ06143.1;WP_077836176.1	36839	Bacillota;Clostridia;Eubacteriales;Clostridiaceae;Clostridium;Clostridium_felsineum
2-hydroxyacyl-CoA dehydratase [Clostridium felsineum]	WP_077892798.1;WP_077892798.1	radical SAM protein [Clostridium felsineum]	WP_077893500.1;WP_077893500.1;WP_077895065.1;WP_077895065.1;URZ15847.1;WP_077895304.1;WP_077895304.1	1121310	Bacillota;Clostridia;Eubacteriales;Clostridiaceae;Clostridium;Clostridium_felsineum_DSM_794
2-hydroxyacyl-CoA dehydratase [Clostridium fermenticellae]	WP_119970622.1	radical SAM protein [Clostridium fermenticellae]	WP_119969871.1;WP_119971340.1	2068654	Bacillota;Clostridia;Eubacteriales;Clostridiaceae;Clostridium;Clostridium_fermenticellae
2-hydroxyacyl-CoA dehydratase [Clostridium frigidicarnis]	WP_090037463.1;WP_090038976.1	radical SAM protein [Clostridium frigidicarnis]	WP_090041914.1	84698	Bacillota;Clostridia;Eubacteriales;Clostridiaceae;Clostridium;Clostridium_frigidicarnis
2-hydroxyacyl-CoA dehydratase [Clostridium ganghwense]	WP_268049396.1	radical SAM protein [Clostridium ganghwense]	WP_268048295.1	312089	Bacillota;Clostridia;Eubacteriales;Clostridiaceae;Clostridium;Clostridium_ganghwense
2-hydroxyacyl-CoA dehydratase [Clostridium grantii]	WP_242950638.1;WP_242950638.1;WP_073336448.1;WP_073336448.1;WP_073338102.1;WP_073338102.1	radical SAM protein [Clostridium grantii]	WP_073340122.1;WP_073340122.1	40575	Bacillota;Clostridia;Eubacteriales;Clostridiaceae;Clostridium;Clostridium_grantii
CoA-substrate-specific enzyme activase, putative [Clostridium grantii DSM 8605]	SHH43386.1;WP_242950638.1;WP_242950638.1;WP_073336448.1;WP_073336448.1;SHH63756.1;WP_073338102.1;WP_073338102.1	radical SAM protein [Clostridium grantii]	WP_073340122.1;WP_073340122.1	1121316	Bacillota;Clostridia;Eubacteriales;Clostridiaceae;Clostridium;Clostridium_grantii_DSM_8605
2-hydroxyacyl-CoA dehydratase [Clostridium guangxiense]	WP_231015279.1	MULTISPECIES: radical SAM protein [Clostridium]	WP_053241704.1;WP_053241704.1;WP_053242995.1;WP_053242995.1	1662055	Bacillota;Clostridia;Eubacteriales;Clostridiaceae;Clostridium;Clostridium_guangxiense
2-hydroxyacyl-CoA dehydratase [Clostridium hominis]	WP_186859045.1;WP_186859045.1	radical SAM protein [Clostridium hominis]	WP_186860686.1	2763036	Bacillota;Clostridia;Eubacteriales;Clostridiaceae;Clostridium;Clostridium_hominis
2-hydroxyacyl-CoA dehydratase [Clostridium homopropionicum]	WP_052220960.1;WP_052220960.1	radical SAM protein [Clostridium homopropionicum]	WP_052222753.1;WP_052222753.1	36844	Bacillota;Clostridia;Eubacteriales;Clostridiaceae;Clostridium;Clostridium_homopropionicum
2-hydroxyacyl-CoA dehydratase [Clostridium homopropionicum]	WP_052220960.1;WP_052220960.1	radical SAM protein [Clostridium homopropionicum]	WP_052222753.1;WP_052222753.1	1121318	Bacillota;Clostridia;Eubacteriales;Clostridiaceae;Clostridium;Clostridium_homopropionicum_DSM_5847
2-hydroxyacyl-CoA dehydratase [Clostridium hydrogeniformans]	WP_027632104.1;WP_027632104.1	radical SAM protein [Clostridium hydrogeniformans]	WP_027631666.1;WP_027631666.1	349933	Bacillota;Clostridia;Eubacteriales;Clostridiaceae;Clostridium;Clostridium_hydrogeniformans
2-hydroxyacyl-CoA dehydratase [Clostridium hydrogeniformans]	WP_027632104.1;WP_027632104.1	radical SAM protein [Clostridium hydrogeniformans]	WP_027631666.1;WP_027631666.1	1121319	Bacillota;Clostridia;Eubacteriales;Clostridiaceae;Clostridium;Clostridium_hydrogeniformans_DSM_21757
2-hydroxyacyl-CoA dehydratase [Clostridium hydrogenum]	WP_234118959.1	radical SAM protein [Clostridium hydrogenum]	WP_234122922.1;WP_234122390.1;WP_234122921.1	2855764	Bacillota;Clostridia;Eubacteriales;Clostridiaceae;Clostridium;Clostridium_hydrogenum
2-hydroxyacyl-CoA dehydratase [Clostridium ihumii]	WP_034439260.1;WP_034439260.1	radical SAM protein [Clostridium ihumii]	WP_040330614.1;WP_040330614.1	1470356	Bacillota;Clostridia;Eubacteriales;Clostridiaceae;Clostridium;Clostridium_ihumii
2-hydroxyacyl-CoA dehydratase [Clostridium ihumii]	WP_034439260.1;WP_034439260.1	radical SAM protein [Clostridium ihumii]	WP_040330614.1;WP_040330614.1	1211817	Bacillota;Clostridia;Eubacteriales;Clostridiaceae;Clostridium;Clostridium_ihumii_AP5
acyl-CoA dehydratase activase-related protein [Clostridium intestinale]	WP_315108221.1;WP_021801363.1;WP_021801363.1;WP_073019887.1;WP_181600765.1;WP_326514450.1	radical SAM protein [Clostridium intestinale]	WP_315108905.1;WP_326513307.1;WP_021802698.1;WP_021802698.1	36845	Bacillota;Clostridia;Eubacteriales;Clostridiaceae;Clostridium;Clostridium_intestinale
2-hydroxyacyl-CoA dehydratase [Clostridium intestinale]	WP_021801363.1;WP_021801363.1	radical SAM protein [Clostridium intestinale]	WP_021802698.1;WP_021802698.1	1294142	Bacillota;Clostridia;Eubacteriales;Clostridiaceae;Clostridium;Clostridium_intestinale_URNW
2-hydroxyacyl-CoA dehydratase [Clostridium kluyveri]	WP_073540170.1;WP_265873187.1;WP_012103657.1;WP_012103657.1;WP_012103657.1	radical SAM protein [Clostridium kluyveri]	WP_073540781.1;WP_012103797.1;WP_012103797.1;WP_012103797.1;WP_073537693.1;WP_011989182.1;WP_011989182.1;WP_011989182.1;WP_012104062.1;WP_012104062.1;WP_012104062.1	1534	Bacillota;Clostridia;Eubacteriales;Clostridiaceae;Clostridium;Clostridium_kluyveri
2-hydroxyacyl-CoA dehydratase [Clostridium kluyveri]	WP_012103657.1;WP_012103657.1;WP_012103657.1	radical SAM protein [Clostridium kluyveri]	WP_012103797.1;WP_012103797.1;WP_012103797.1;WP_011989182.1;WP_011989182.1;WP_011989182.1;WP_012104062.1;WP_012104062.1;WP_012104062.1	431943	Bacillota;Clostridia;Eubacteriales;Clostridiaceae;Clostridium;Clostridium_kluyveri_DSM_555
2-hydroxyacyl-CoA dehydratase [Clostridium kluyveri]	WP_012103657.1;WP_012103657.1;WP_012103657.1	radical SAM protein [Clostridium kluyveri]	WP_012103797.1;WP_012103797.1;WP_012103797.1;WP_011989182.1;WP_011989182.1;WP_011989182.1;WP_012104062.1;WP_012104062.1;WP_012104062.1	583346	Bacillota;Clostridia;Eubacteriales;Clostridiaceae;Clostridium;Clostridium_kluyveri_NBRC_12016
MULTISPECIES: 2-hydroxyacyl-CoA dehydratase [Clostridium]	WP_294184926.1;WP_294184926.1;WP_294184926.1;WP_294184926.1	MULTISPECIES: radical SAM protein [Clostridium]	WP_294182215.1;WP_294182215.1;WP_294182215.1;WP_294182215.1;WP_294182215.1;WP_294182330.1;WP_294182330.1;WP_294182330.1;WP_294182330.1;WP_294182330.1	3240931	Bacillota;Clostridia;Eubacteriales;Clostridiaceae;Clostridium;Clostridium_lapidicellarium
MULTISPECIES: 2-hydroxyacyl-CoA dehydratase [Clostridia]	WP_186834791.1;WP_186834791.1;WP_186834791.1;WP_186834791.1	MULTISPECIES: radical SAM protein [Clostridia]	WP_186834910.1;WP_186834910.1;WP_186834910.1	2763037	Bacillota;Clostridia;Eubacteriales;Clostridiaceae;Clostridium;Clostridium_lentum
2-hydroxyacyl-CoA dehydratase [Clostridium liquoris]	WP_106064826.1;WP_106064042.1	radical SAM protein [Clostridium liquoris]	WP_106063554.1	1289519	Bacillota;Clostridia;Eubacteriales;Clostridiaceae;Clostridium;Clostridium_liquoris
2-hydroxyacyl-CoA dehydratase [Clostridium ljungdahlii]	WP_063556139.1;WP_013240157.1;WP_013240157.1	radical SAM protein [Clostridium ljungdahlii]	WP_063555523.1;WP_013236887.1;WP_013236887.1;WP_013239351.1;WP_013239351.1;WP_013239351.1;WP_013239351.1;WP_013239351.1;WP_063554198.1	1538	Bacillota;Clostridia;Eubacteriales;Clostridiaceae;Clostridium;Clostridium_ljungdahlii
2-hydroxyacyl-CoA dehydratase [Clostridium ljungdahlii]	WP_013240157.1;WP_013240157.1	radical SAM protein [Clostridium ljungdahlii]	WP_013236887.1;WP_013236887.1;WP_013239351.1;WP_013239351.1;WP_013239351.1;WP_013239351.1;WP_013239351.1	748727	Bacillota;Clostridia;Eubacteriales;Clostridiaceae;Clostridium;Clostridium_ljungdahlii_DSM_13528
2-hydroxyacyl-CoA dehydratase [Clostridium lundense]	WP_027626818.1;WP_027626818.1;WP_043032536.1;WP_043032536.1;WP_043032536.1;WP_043032536.1;WP_043032536.1;WP_043032536.1;WP_003487234.1;WP_003487234.1;WP_003487234.1;WP_003487234.1;WP_003487234.1;WP_003487234.1;WP_003487234.1;MBE6069162.1;MBE6066519.1	radical SAM protein [Clostridium lundense]	WP_027623630.1;WP_027623630.1;WP_003487946.1;WP_003487946.1;WP_003487946.1;WP_003487946.1;WP_003487946.1;WP_003487946.1;WP_003487946.1;WP_003489098.1;WP_003489098.1;WP_003489098.1;WP_003489098.1;WP_003489098.1;WP_003489098.1;WP_003489098.1	319475	Bacillota;Clostridia;Eubacteriales;Clostridiaceae;Clostridium;Clostridium_lundense
2-hydroxyacyl-CoA dehydratase [Clostridium lundense]	WP_027626818.1;WP_027626818.1	radical SAM protein [Clostridium lundense]	WP_027623630.1;WP_027623630.1	1410653	Bacillota;Clostridia;Eubacteriales;Clostridiaceae;Clostridium;Clostridium_lundense_DSM_17049
2-hydroxyacyl-CoA dehydratase [Clostridium luticellarii]	WP_106008522.1	radical SAM protein [Clostridium luticellarii]	WP_106010063.1;WP_106010788.1	1691940	Bacillota;Clostridia;Eubacteriales;Clostridiaceae;Clostridium;Clostridium_luticellarii
2-hydroxyacyl-CoA dehydratase [Clostridium manihotivorum]	WP_128212736.1;WP_128214106.1	radical SAM protein [Clostridium manihotivorum]	WP_128212105.1;WP_128215489.1	2320868	Bacillota;Clostridia;Eubacteriales;Clostridiaceae;Clostridium;Clostridium_manihotivorum
acyl-CoA dehydratase activase-related protein [Clostridium massiliamazoniense]	WP_055069121.1	radical SAM protein [Clostridium massiliamazoniense]	WP_055070563.1;WP_055070072.1	1347366	Bacillota;Clostridia;Eubacteriales;Clostridiaceae;Clostridium;Clostridium_massiliamazoniense
2-hydroxyacyl-CoA dehydratase [Clostridium mobile]	WP_216439970.1	radical SAM protein [Clostridium mobile]	WP_216440291.1	2841512	Bacillota;Clostridia;Eubacteriales;Clostridiaceae;Clostridium;Clostridium_mobile
2-hydroxyacyl-CoA dehydratase [Clostridium moniliforme]	WP_209796505.1	radical SAM protein [Clostridium moniliforme]	WP_209797266.1	39489	Bacillota;Clostridia;Eubacteriales;Clostridiaceae;Clostridium;Clostridium_moniliforme
acyl-CoA dehydratase activase-related protein [Clostridium moutaii]	WP_369705764.1	radical SAM protein [Clostridium moutaii]	WP_369703239.1	3240932	Bacillota;Clostridia;Eubacteriales;Clostridiaceae;Clostridium;Clostridium_moutaii
2-hydroxyacyl-CoA dehydratase [Clostridium muellerianum]	WP_169297001.1;WP_169297266.1	radical SAM protein [Clostridium muellerianum]	WP_169296197.1	2716538	Bacillota;Clostridia;Eubacteriales;Clostridiaceae;Clostridium;Clostridium_muellerianum
acyl-CoA dehydratase activase-related protein [Clostridium neuense]	WP_406787465.1	radical SAM protein [Clostridium neuense]	WP_406787415.1;WP_406788763.1;WP_406785664.1	1728934	Bacillota;Clostridia;Eubacteriales;Clostridiaceae;Clostridium;Clostridium_neuense
2-hydroxyacyl-CoA dehydratase [Clostridium niameyense]	WP_163249552.1;WP_050606649.1	radical SAM protein [Clostridium niameyense]	WP_050608359.1;WP_163249434.1	1622073	Bacillota;Clostridia;Eubacteriales;Clostridiaceae;Clostridium;Clostridium_niameyense
MULTISPECIES: 2-hydroxyacyl-CoA dehydratase [Clostridium]	WP_224167885.1;WP_224167885.1;WP_224167885.1	MULTISPECIES: radical SAM protein [Clostridium]	WP_077230163.1;WP_077230163.1;WP_077230163.1	83340	Bacillota;Clostridia;Eubacteriales;Clostridiaceae;Clostridium;Clostridium_nitritogenes
acyl-CoA dehydratase activase-related protein [Clostridium oceanicum]	WP_343764425.1	radical SAM protein [Clostridium oceanicum]	WP_343762543.1	1543	Bacillota;Clostridia;Eubacteriales;Clostridiaceae;Clostridium;Clostridium_oceanicum
2-hydroxyacyl-CoA dehydratase [Clostridium omnivorum]	WP_264848014.1	radical SAM protein [Clostridium omnivorum]	WP_264851893.1;WP_264850550.1	1604902	Bacillota;Clostridia;Eubacteriales;Clostridiaceae;Clostridium;Clostridium_omnivorum
acyl-CoA dehydratase activase-related protein [Clostridium paraputrificum]	WP_368254506.1;WP_195260768.1;WP_099314228.1;WP_099314228.1;WP_099314228.1;WP_027097929.1;WP_027097929.1;WP_027097929.1;WP_027097929.1;WP_271815396.1;WP_271815396.1;WP_271815396.1;WP_055183797.1;WP_055183797.1;WP_055183797.1;WP_055254264.1;WP_195343522.1;WP_099327617.1;WP_099327617.1;WP_099327617.1;WP_271837920.1;WP_368252788.1;MDY4722563.1;WP_099329054.1;WP_099329054.1;WP_099329054.1;WP_19561942…	radical SAM protein [Clostridium paraputrificum]	WP_394896111.1;WP_111937861.1;WP_195572670.1;WP_195572670.1;WP_195572670.1;WP_195542286.1;WP_195542286.1;WP_195542286.1;WP_195616897.1;WP_055254231.1;WP_055254231.1;WP_055254231.1;WP_027097896.1;WP_027097896.1;WP_027097896.1;WP_027097896.1;WP_271834785.1;WP_347466043.1;WP_195963229.1;WP_211135330.1;WP_099314445.1;WP_099327606.1;WP_099327606.1;WP_099327606.1;WP_195260773.1;WP_195343514.1;WP_195343…	29363	Bacillota;Clostridia;Eubacteriales;Clostridiaceae;Clostridium;Clostridium_paraputrificum
MULTISPECIES: 2-hydroxyacyl-CoA dehydratase [Clostridium]	WP_027097929.1;WP_027097929.1;WP_027097929.1;WP_027097929.1	MULTISPECIES: radical SAM protein [Clostridium]	WP_027097896.1;WP_027097896.1;WP_027097896.1;WP_027097896.1	1280689	Bacillota;Clostridia;Eubacteriales;Clostridiaceae;Clostridium;Clostridium_paraputrificum_AGR2156
2-hydroxyacyl-CoA dehydratase [Clostridium paridis]	MBL4931107.1;WP_243425553.1	radical SAM protein [Clostridium paridis]	WP_202766802.1	2803863	Bacillota;Clostridia;Eubacteriales;Clostridiaceae;Clostridium;Clostridium_paridis
MULTISPECIES: 2-hydroxyacyl-CoA dehydratase [Clostridium]	WP_066022502.1;WP_066022502.1;WP_066022502.1;WP_003443526.1;WP_003443526.1;WP_267188173.1;WP_015616231.1;WP_015616231.1	radical SAM protein [Clostridium pasteurianum]	WP_003448201.1;WP_003448201.1;WP_003440633.1;WP_003440633.1;WP_066021983.1;WP_066021983.1;WP_066021983.1;WP_015613689.1;WP_015613689.1;WP_066022134.1;WP_066022134.1;WP_066022134.1;WP_066022065.1;WP_066022065.1;WP_066022065.1;WP_066020142.1;WP_066020142.1;WP_066020142.1;WP_003441139.1;WP_003441139.1	1501	Bacillota;Clostridia;Eubacteriales;Clostridiaceae;Clostridium;Clostridium_pasteurianum
2-hydroxyacyl-CoA dehydratase [Clostridium pasteurianum]	WP_015616231.1;WP_015616231.1	radical SAM protein [Clostridium pasteurianum]	WP_015613689.1;WP_015613689.1	86416	Bacillota;Clostridia;Eubacteriales;Clostridiaceae;Clostridium;Clostridium_pasteurianum_BC1
2-hydroxyacyl-CoA dehydratase [Clostridium pasteurianum]	WP_003443526.1;WP_003443526.1	radical SAM protein [Clostridium pasteurianum]	WP_003448201.1;WP_003448201.1;WP_003440633.1;WP_003440633.1;WP_003441139.1;WP_003441139.1	1262449	Bacillota;Clostridia;Eubacteriales;Clostridiaceae;Clostridium;Clostridium_pasteurianum_DSM_525_=_ATCC_6013
2-hydroxyacyl-CoA dehydratase [Clostridium polyendosporum]	WP_212903386.1;WP_407644991.1	radical SAM/SPASM domain-containing protein [Clostridium polyendosporum]	WP_212904332.1	69208	Bacillota;Clostridia;Eubacteriales;Clostridiaceae;Clostridium;Clostridium_polyendosporum
2-hydroxyacyl-CoA dehydratase [Clostridium psychrophilum]	WP_216289019.1	radical SAM protein [Clostridium psychrophilum]	WP_216290043.1;WP_216290628.1	132926	Bacillota;Clostridia;Eubacteriales;Clostridiaceae;Clostridium;Clostridium_psychrophilum
2-hydroxyacyl-CoA dehydratase [Clostridium putrefaciens]	WP_115640959.1	radical SAM protein [Clostridium putrefaciens]	WP_115640679.1	99675	Bacillota;Clostridia;Eubacteriales;Clostridiaceae;Clostridium;Clostridium_putrefaciens
MULTISPECIES: 2-hydroxyacyl-CoA dehydratase [Clostridium]	WP_065076989.1;WP_065076989.1;WP_065076989.1	MULTISPECIES: radical SAM protein [Clostridium]	WP_065078934.1;WP_065078934.1;WP_065078934.1;WP_065077255.1;WP_065077326.1	1353534	Bacillota;Clostridia;Eubacteriales;Clostridiaceae;Clostridium;Clostridium_ragsdalei_P11
2-hydroxyacyl-CoA dehydratase [Clostridium rectalis]	WP_125152795.1	radical SAM protein [Clostridium rectalis]	WP_125153311.1	2040295	Bacillota;Clostridia;Eubacteriales;Clostridiaceae;Clostridium;Clostridium_rectalis
2-hydroxyacyl-CoA dehydratase [Clostridium rhizosphaerae]	WP_202750966.1	radical SAM protein [Clostridium rhizosphaerae]	WP_202748092.1	2803861	Bacillota;Clostridia;Eubacteriales;Clostridiaceae;Clostridium;Clostridium_rhizosphaerae
acyl-CoA dehydratase activase-related protein [Clostridium saccharobutylicum]	WP_171773786.1;WP_022744776.1;WP_022744776.1;WP_077865171.1;WP_022746900.1;WP_022746900.1;WP_077866605.1;WP_341274722.1;WP_241428002.1;WP_185658323.1;WP_077394514.1;WP_022745805.1;WP_022745805.1;WP_077864747.1	radical SAM protein [Clostridium saccharobutylicum]	WP_077864169.1;WP_077865631.1;WP_022743855.1;WP_022743855.1;WP_077394078.1	169679	Bacillota;Clostridia;Eubacteriales;Clostridiaceae;Clostridium;Clostridium_saccharobutylicum
acyl-CoA dehydratase activase-related protein [Clostridium saccharobutylicum]	WP_022744776.1;WP_022744776.1;WP_022746900.1;WP_022746900.1;WP_022745805.1;WP_022745805.1	radical SAM protein [Clostridium saccharobutylicum]	WP_022743855.1;WP_022743855.1	1345695	Bacillota;Clostridia;Eubacteriales;Clostridiaceae;Clostridium;Clostridium_saccharobutylicum_DSM_13864
2-hydroxyacyl-CoA dehydratase [Clostridium sardiniense]	WP_221859828.1;WP_204594278.1;WP_221858595.1;WP_204593415.1	radical SAM protein [Clostridium sardiniense]	WP_204593954.1	29369	Bacillota;Clostridia;Eubacteriales;Clostridiaceae;Clostridium;Clostridium_sardiniense
2-hydroxyacyl-CoA dehydratase [Clostridium saudiense]	WP_204572625.1;WP_195952906.1;WP_196048975.1;WP_055291525.1;WP_055291525.1;WP_055291525.1;WP_055291525.1;WP_195955762.1;WP_323731433.1;WP_195959181.1;WP_342985874.1;WP_042401588.1;WP_195951332.1;WP_195951332.1;WP_195951332.1;WP_195951332.1;WP_195952449.1;WP_302579267.1;WP_302537971.1;MEE0725380.1;WP_349821737.1	MULTISPECIES: radical SAM protein [Clostridium]	WP_195964198.1;WP_195964198.1;WP_195964198.1;WP_347372398.1;WP_055291531.1;WP_055291531.1;WP_055291531.1;WP_055291531.1;WP_055291531.1;WP_055291531.1;WP_042397629.1;WP_055275264.1;WP_055275264.1;WP_055275264.1	1414720	Bacillota;Clostridia;Eubacteriales;Clostridiaceae;Clostridium;Clostridium_saudiense
2-hydroxyacyl-CoA dehydratase [Clostridium scatologenes]	WP_029161666.1;WP_029160020.1	radical SAM protein [Clostridium scatologenes]	WP_029162465.1	1548	Bacillota;Clostridia;Eubacteriales;Clostridiaceae;Clostridium;Clostridium_scatologenes
acyl-CoA dehydratase activase-related protein [Clostridium sp. SH18-2]	GAA0178539.1;GAA0180934.1	radical SAM protein [Clostridium sp. SH18-2]	GAA0180738.1	3114879	Bacillota;Clostridia;Eubacteriales;Clostridiaceae;Clostridium;Clostridium_sediminicola
2-hydroxyacyl-CoA dehydratase [Clostridium senegalense]	WP_216450105.1;WP_010294330.1;WP_010294330.1;WP_199869082.1	radical SAM protein [Clostridium senegalense]	WP_199869590.1;WP_216450572.1;WP_010294786.1;WP_010294786.1	1465809	Bacillota;Clostridia;Eubacteriales;Clostridiaceae;Clostridium;Clostridium_senegalense
2-hydroxyacyl-CoA dehydratase [Clostridium senegalense]	WP_010294330.1;WP_010294330.1	radical SAM protein [Clostridium senegalense]	WP_010294786.1;WP_010294786.1	1033737	Bacillota;Clostridia;Eubacteriales;Clostridiaceae;Clostridium;Clostridium_senegalense_JC122
2-hydroxyacyl-CoA dehydratase [Clostridium simiarum]	WP_216455759.1;WP_216455821.1	radical SAM protein [Clostridium simiarum]	WP_216455505.1	2841506	Bacillota;Clostridia;Eubacteriales;Clostridiaceae;Clostridium;Clostridium_simiarum
CoA activase [Clostridium sporogenes]	NFN87164.1;WP_310943849.1;WP_163238658.1;WP_163203005.1;WP_163203005.1;WP_265228510.1;WP_096045280.1;WP_096045280.1;WP_096045280.1;WP_045516354.1;WP_003489933.1;WP_003489933.1;WP_072586180.1;WP_207131193.1;WP_207131193.1;WP_257412497.1;WP_061906257.1;WP_265232833.1;WP_234962386.1;WP_049041541.1;WP_049041541.1;WP_049041541.1;WP_061328714.1;WP_061328714.1;WP_061328714.1;WP_163226254.1;WP_163198706.…	MULTISPECIES: radical SAM protein [Clostridium]	WP_053467286.1;WP_053467286.1;WP_053467286.1;NFN87463.1;WP_163206436.1;WP_163206436.1;WP_265202045.1;WP_072585695.1;WP_061325582.1;WP_061325582.1;WP_061325582.1;WP_096044962.1;WP_096044962.1;WP_096044962.1;WP_045515699.1;WP_030032825.1;WP_030032825.1;WP_030032825.1;WP_030032825.1;WP_003487946.1;WP_003487946.1;WP_003487946.1;WP_003487946.1;WP_003487946.1;WP_003487946.1;WP_003487946.1;WP_003491813.…	1509	Bacillota;Clostridia;Eubacteriales;Clostridiaceae;Clostridium;Clostridium_sporogenes
2-hydroxyacyl-CoA dehydratase [Clostridium sporogenes]	WP_003483487.1;WP_003483487.1;WP_003487234.1;WP_003487234.1;WP_003487234.1;WP_003487234.1;WP_003487234.1;WP_003487234.1;WP_003487234.1	MULTISPECIES: radical SAM protein [Clostridium]	WP_003487946.1;WP_003487946.1;WP_003487946.1;WP_003487946.1;WP_003487946.1;WP_003487946.1;WP_003487946.1;WP_003489098.1;WP_003489098.1;WP_003489098.1;WP_003489098.1;WP_003489098.1;WP_003489098.1;WP_003489098.1	471871	Bacillota;Clostridia;Eubacteriales;Clostridiaceae;Clostridium;Clostridium_sporogenes_ATCC_15579
2-hydroxyacyl-CoA dehydratase [Clostridium sporogenes]	WP_003489933.1;WP_003489933.1;WP_003490230.1;WP_003490230.1	MULTISPECIES: radical SAM protein [Clostridium]	WP_003491813.1;WP_003491813.1;WP_003491813.1;WP_003491813.1;WP_003492678.1;WP_003492678.1	1075091	Bacillota;Clostridia;Eubacteriales;Clostridiaceae;Clostridium;Clostridium_sporogenes_PA_3679
acyl-CoA dehydratase activase [Clostridium subterminale]	WP_343824350.1	radical SAM protein [Clostridium subterminale]	WP_343827870.1;WP_343827413.1	1550	Bacillota;Clostridia;Eubacteriales;Clostridiaceae;Clostridium;Clostridium_subterminale
acyl-CoA dehydratase activase [Clostridium sulfidigenes]	WP_035133183.1;MBE6060080.1	radical SAM protein [Clostridium sulfidigenes]	WP_035134235.1;MBE6059259.1	318464	Bacillota;Clostridia;Eubacteriales;Clostridiaceae;Clostridium;Clostridium_sulfidigenes
2-hydroxyacyl-CoA dehydratase [Clostridium tagluense]	WP_125002586.1;WP_220321392.1;WP_226170733.1;WP_216275780.1;WP_226100030.1	radical SAM protein [Clostridium tagluense]	WP_226174207.1;WP_216272958.1;WP_226098674.1;WP_220321155.1;WP_125004666.1	360422	Bacillota;Clostridia;Eubacteriales;Clostridiaceae;Clostridium;Clostridium_tagluense
2-hydroxyacyl-CoA dehydratase [Clostridium tepidiprofundi]	WP_066822133.1;WP_066822133.1;WP_066822842.1;WP_066822842.1	radical SAM protein [Clostridium tepidiprofundi]	WP_066823806.1;WP_066823806.1	420412	Bacillota;Clostridia;Eubacteriales;Clostridiaceae;Clostridium;Clostridium_tepidiprofundi
2-hydroxyacyl-CoA dehydratase [Clostridium tepidiprofundi]	WP_066822133.1;WP_066822133.1;WP_066822842.1;WP_066822842.1	radical SAM protein [Clostridium tepidiprofundi]	WP_066823806.1;WP_066823806.1	1121338	Bacillota;Clostridia;Eubacteriales;Clostridiaceae;Clostridium;Clostridium_tepidiprofundi_DSM_19306
2-hydroxyacyl-CoA dehydratase [Clostridium tepidum]	WP_078024990.1;WP_078024990.1;WP_195923738.1	radical SAM protein [Clostridium tepidum]	WP_078023304.1;WP_078023304.1	1962263	Bacillota;Clostridia;Eubacteriales;Clostridiaceae;Clostridium;Clostridium_tepidum
2-hydroxyacyl-CoA dehydratase [Clostridium tetani]	WP_129043382.1;WP_282804376.1;WP_129031869.1;WP_039261971.1;WP_129133378.1;WP_129009811.1;WP_129033607.1;WP_011100462.1;WP_011100462.1;WP_011100462.1;WP_129028558.1;WP_317817887.1;WP_035140218.1;WP_035140218.1;WP_317724499.1;WP_159036332.1;WP_039262851.1	radical SAM protein [Clostridium tetani]	WP_129133342.1;WP_011098577.1;WP_011098577.1;WP_011098577.1;WP_023437097.1;WP_023437097.1;WP_317719990.1;WP_035110920.1;WP_035110920.1;WP_129009155.1;WP_282804406.1;WP_129030433.1;WP_039260670.1;WP_129133514.1;WP_282804504.1;WP_023437470.1;WP_023437470.1;WP_317720123.1	1513	Bacillota;Clostridia;Eubacteriales;Clostridiaceae;Clostridium;Clostridium_tetani
activator of (R)-2-hydroxyglutaryl-CoAdehydratase [Clostridium tetani 12124569]	CDI50512.1	radical SAM protein [Clostridium tetani]	WP_023437097.1;WP_023437097.1;WP_023437470.1;WP_023437470.1	1231072	Bacillota;Clostridia;Eubacteriales;Clostridiaceae;Clostridium;Clostridium_tetani_12124569
2-hydroxyacyl-CoA dehydratase [Clostridium tetani]	WP_035140218.1;WP_035140218.1	radical SAM protein [Clostridium tetani]	WP_011098577.1;WP_011098577.1;WP_011098577.1	1172202	Bacillota;Clostridia;Eubacteriales;Clostridiaceae;Clostridium;Clostridium_tetani_ATCC_454
2-hydroxyacyl-CoA dehydratase [Clostridium tetani]	WP_011100462.1;WP_011100462.1;WP_011100462.1	radical SAM protein [Clostridium tetani]	WP_035110920.1;WP_035110920.1	1172203	Bacillota;Clostridia;Eubacteriales;Clostridiaceae;Clostridium;Clostridium_tetani_ATCC_9441
2-hydroxyacyl-CoA dehydratase [Clostridium tetani]	WP_011100462.1;WP_011100462.1;WP_011100462.1	radical SAM protein [Clostridium tetani]	WP_011098577.1;WP_011098577.1;WP_011098577.1	212717	Bacillota;Clostridia;Eubacteriales;Clostridiaceae;Clostridium;Clostridium_tetani_E88
2-hydroxyacyl-CoA dehydratase [Clostridium tetanomorphum]	WP_035150670.1;WP_035150670.1;WP_173680121.1;WP_035151269.1;WP_035151269.1	radical SAM protein [Clostridium tetanomorphum]	WP_035145140.1;WP_035145140.1	1553	Bacillota;Clostridia;Eubacteriales;Clostridiaceae;Clostridium;Clostridium_tetanomorphum
2-hydroxyacyl-CoA dehydratase [Clostridium tetanomorphum]	WP_035150670.1;WP_035150670.1;WP_035151269.1;WP_035151269.1	radical SAM protein [Clostridium tetanomorphum]	WP_035145140.1;WP_035145140.1	1230342	Bacillota;Clostridia;Eubacteriales;Clostridiaceae;Clostridium;Clostridium_tetanomorphum_DSM_665
2-hydroxyacyl-CoA dehydratase [Clostridium thermobutyricum]	WP_002597634.1;WP_002597634.1;WP_317310184.1;WP_080022758.1;WP_080022758.1	radical SAM protein [Clostridium thermobutyricum]	WP_002598453.1;WP_002598453.1;WP_002598453.1	29372	Bacillota;Clostridia;Eubacteriales;Clostridiaceae;Clostridium;Clostridium_thermobutyricum
2-hydroxyacyl-CoA dehydratase [Clostridium thermobutyricum]	WP_080022758.1;WP_080022758.1	radical SAM protein [Clostridium thermobutyricum]	WP_002598453.1;WP_002598453.1;WP_002598453.1	1121339	Bacillota;Clostridia;Eubacteriales;Clostridiaceae;Clostridium;Clostridium_thermobutyricum_DSM_4928
MULTISPECIES: 2-hydroxyacyl-CoA dehydratase [Clostridium]	WP_061857120.1;WP_061857120.1;WP_061857120.1;WP_106023857.1;WP_106023857.1	MULTISPECIES: radical SAM protein [Clostridium]	WP_061858047.1;WP_061858047.1;WP_061858047.1;WP_061858047.1	29373	Bacillota;Clostridia;Eubacteriales;Clostridiaceae;Clostridium;Clostridium_thermopalmarium
2-hydroxyacyl-CoA dehydratase [Clostridium thermopalmarium]	WP_106023857.1;WP_106023857.1	MULTISPECIES: radical SAM protein [Clostridium]	WP_061858047.1;WP_061858047.1;WP_061858047.1;WP_061858047.1	1121340	Bacillota;Clostridia;Eubacteriales;Clostridiaceae;Clostridium;Clostridium_thermopalmarium_DSM_5974
2-hydroxyacyl-CoA dehydratase [Clostridium tyrobutyricum]	WP_195603871.1;WP_217814938.1;WP_196007880.1;WP_278381986.1;WP_217810662.1;WP_217819294.1;WP_217814432.1;WP_017751216.1;WP_017751216.1;WP_136710788.1;WP_039652034.1;WP_147565997.1;WP_017894978.1;WP_017894978.1;WP_017894978.1;WP_217828500.1;WP_217812845.1;WP_217818845.1	radical SAM protein [Clostridium tyrobutyricum]	WP_017894702.1;WP_017894702.1;WP_017894702.1;WP_147566178.1;WP_039656710.1;WP_217812179.1;WP_017751734.1;WP_017751734.1	1519	Bacillota;Clostridia;Eubacteriales;Clostridiaceae;Clostridium;Clostridium_tyrobutyricum
2-hydroxyacyl-CoA dehydratase [Clostridium tyrobutyricum]	WP_017894978.1;WP_017894978.1;WP_017894978.1	radical SAM protein [Clostridium tyrobutyricum]	WP_017894702.1;WP_017894702.1;WP_017894702.1	1408889	Bacillota;Clostridia;Eubacteriales;Clostridiaceae;Clostridium;Clostridium_tyrobutyricum_DIVETGP
2-hydroxyacyl-CoA dehydratase [Clostridium tyrobutyricum]	WP_017894978.1;WP_017894978.1;WP_017894978.1	radical SAM protein [Clostridium tyrobutyricum]	WP_017894702.1;WP_017894702.1;WP_017894702.1	1121342	Bacillota;Clostridia;Eubacteriales;Clostridiaceae;Clostridium;Clostridium_tyrobutyricum_DSM_2637_=_ATCC_25755_=_JCM_11008
2-hydroxyacyl-CoA dehydratase [Clostridium tyrobutyricum]	WP_017751216.1;WP_017751216.1	radical SAM protein [Clostridium tyrobutyricum]	WP_017751734.1;WP_017751734.1	1212547	Bacillota;Clostridia;Eubacteriales;Clostridiaceae;Clostridium;Clostridium_tyrobutyricum_UC7086
2-hydroxyacyl-CoA dehydratase [Clostridium uliginosum]	WP_090089410.1	radical SAM protein [Clostridium uliginosum]	WP_090094375.1	119641	Bacillota;Clostridia;Eubacteriales;Clostridiaceae;Clostridium;Clostridium_uliginosum
2-hydroxyacyl-CoA dehydratase [Clostridium vitabionis]	WP_194610518.1	radical SAM protein [Clostridium vitabionis]	WP_194611306.1	2784388	Bacillota;Clostridia;Eubacteriales;Clostridiaceae;Clostridium;Clostridium_vitabionis
2-hydroxyacyl-CoA dehydratase [Clostridium weizhouense]	WP_219779118.1	radical SAM protein [Clostridium weizhouense]	WP_219779241.1	2859781	Bacillota;Clostridia;Eubacteriales;Clostridiaceae;Clostridium;Clostridium_weizhouense
MULTISPECIES: acyl-CoA dehydratase activase [unclassified Clostridium]	WP_409069551.1;WP_022211774.1;WP_022211774.1;WP_022211774.1;WP_022211774.1;WP_022167824.1;WP_022167824.1;WP_022167824.1;WP_022167824.1;WP_008422283.1;WP_273380977.1;WP_273380977.1;WP_273380977.1;WP_409068974.1;WP_347465325.1;WP_347470665.1;WP_348980787.1;WP_118718126.1;WP_044944994.1;WP_346887439.1;WP_346887439.1;WP_346887439.1;WP_243103960.1;WP_035792338.1;WP_017353635.1;WP_252229518.1;WP_165415…	MULTISPECIES: radical SAM protein [unclassified Clostridium]	WP_302632038.1;WP_302632038.1;WP_302632038.1;WP_346890047.1;WP_346890047.1;WP_346890047.1;WP_221701266.1;WP_221701266.1;WP_221701266.1;WP_221701266.1;WP_221701266.1;WP_221701266.1;WP_346877156.1;WP_346877156.1;WP_346877156.1;WP_346880092.1;WP_346880092.1;WP_346880092.1;WP_346866611.1;WP_346866611.1;WP_346866611.1;WP_150356153.1;WP_150356153.1;WP_150356153.1;WP_150356153.1;WP_291567872.1;WP_291567…	2614128	Bacillota;Clostridia;Eubacteriales;Clostridiaceae;Clostridium;unclassified_Clostridium
CoA activase [Clostridium sp.]	MBS4008931.1;MCM1226981.1;MCC8083321.1;MBO6270556.1;MBP3216486.1;MBQ5421054.1;MBQ4148860.1;MBS5721295.1;MBS5857749.1;WP_331891585.1;MBS6252844.1;WP_291733144.1;MCR5371295.1;MCI5727537.1;MEG2353467.1;WP_331947867.1;WP_333887183.1;MEF9951007.1;WP_373844637.1;WP_332483380.1;WP_321116124.1;MDU6341048.1;MBS5786125.1;MBS5786125.1;NLP14295.1;MDO4391961.1;MBS5864700.1;WP_333859216.1;NLM57829.1;WP_1868590…	radical SAM protein [Clostridium sp.]	WP_294167221.1;WP_294167221.1;MCI6692060.1;WP_291628330.1;WP_291628330.1;WP_320900657.1;MDU1414094.1;WP_302632038.1;WP_302632038.1;WP_302632038.1;WP_302651037.1;WP_302651037.1;MEI3367609.1;WP_302637350.1;WP_302637350.1;WP_291659949.1;WP_346901815.1;WP_291677308.1;WP_316343788.1;MDU2673280.1;WP_303129547.1;WP_027639818.1;WP_027639818.1;WP_027639818.1;WP_027639818.1;MDO5779092.1;WP_370831303.1;WP_3…	1506	Bacillota;Clostridia;Eubacteriales;Clostridiaceae;Clostridium;Clostridium_sp.
2-hydroxyacyl-CoA dehydratase [Clostridium sp. 'White wine YQ']	WP_274227092.1	radical SAM protein [Clostridium sp. 'White wine YQ']	WP_274228171.1	3027474	Bacillota;Clostridia;Eubacteriales;Clostridiaceae;Clostridium;Clostridium_sp._'White_wine_YQ'
MULTISPECIES: 2-hydroxyacyl-CoA dehydratase [Clostridium]	WP_065076989.1;WP_065076989.1;WP_065076989.1	MULTISPECIES: radical SAM protein [Clostridium]	WP_065078934.1;WP_065078934.1;WP_065078934.1;WP_217303121.1	1970093	Bacillota;Clostridia;Eubacteriales;Clostridiaceae;Clostridium;Clostridium_sp._001
2-hydroxyacyl-CoA dehydratase [Clostridium sp. 1001271B_151109_B4]	WP_195999311.1	radical SAM protein [Clostridium sp. 1001271B_151109_B4]	WP_196000873.1	2787148	Bacillota;Clostridia;Eubacteriales;Clostridiaceae;Clostridium;Clostridium_sp._1001271B_151109_B4
MULTISPECIES: 2-hydroxyacyl-CoA dehydratase [Clostridium]	WP_111937846.1;WP_111937846.1;WP_111937846.1;WP_111937846.1	radical SAM protein [Clostridium sp. 1001283B150210_160208_E6]	WP_195966365.1	2787129	Bacillota;Clostridia;Eubacteriales;Clostridiaceae;Clostridium;Clostridium_sp._1001283B150210_160208_E6
acyl-CoA dehydratase activase-related protein [Clostridium sp. 19966]	WP_315672737.1	radical SAM protein [Clostridium sp. 19966]	WP_315674476.1	2768166	Bacillota;Clostridia;Eubacteriales;Clostridiaceae;Clostridium;Clostridium_sp._19966
2-hydroxyacyl-CoA dehydratase [Clostridium sp. Ade.TY]	WP_024614953.1	radical SAM protein [Clostridium sp. Ade.TY]	WP_024613698.1	1391647	Bacillota;Clostridia;Eubacteriales;Clostridiaceae;Clostridium;Clostridium_sp._Ade.TY
MULTISPECIES: 2-hydroxyacyl-CoA dehydratase [Clostridia]	WP_243099387.1;WP_243099387.1;WP_243099387.1	MULTISPECIES: radical SAM protein [Clostridia]	WP_118621685.1;WP_118621685.1;WP_118621685.1	2292204	Bacillota;Clostridia;Eubacteriales;Clostridiaceae;Clostridium;Clostridium_sp._AF19-22AC
2-hydroxyacyl-CoA dehydratase [Clostridium sp. AF34-10BH]	WP_118537213.1;WP_118537213.1	radical SAM protein [Clostridium sp. AF34-10BH]	WP_118539254.1	2293011	Bacillota;Clostridia;Eubacteriales;Clostridiaceae;Clostridium;Clostridium_sp._AF34-10BH
2-hydroxyglutaryl-CoA dehydratase [Clostridium sp. AF36-18BH]	RHP06237.1	radical SAM protein [Clostridium sp. AF36-18BH]	RHP03835.1	2293014	Bacillota;Clostridia;Eubacteriales;Clostridiaceae;Clostridium;Clostridium_sp._AF36-18BH
2-hydroxyacyl-CoA dehydratase [Clostridium sp. AM34-9AC]	WP_118668332.1;WP_118668332.1	radical SAM protein [Clostridium sp. AM34-9AC]	WP_118731238.1	2293030	Bacillota;Clostridia;Eubacteriales;Clostridiaceae;Clostridium;Clostridium_sp._AM34-9AC
2-hydroxyacyl-CoA dehydratase [Clostridium sp. ATCC 25772]	WP_061994121.1	radical SAM protein [Clostridium sp. ATCC 25772]	WP_061996125.1	1676991	Bacillota;Clostridia;Eubacteriales;Clostridiaceae;Clostridium;Clostridium_sp._ATCC_25772
acyl-CoA dehydratase activase [Flavonifractor plautii]	WP_021632081.1;WP_021632081.1;WP_021632081.1;ERI78294.1	MULTISPECIES: radical SAM protein [Flavonifractor]	WP_007488626.1;WP_007488626.1;WP_007488626.1;WP_007488626.1;WP_007488626.1;WP_007488626.1;WP_007488626.1;WP_007488626.1;WP_007488626.1	649724	Bacillota;Clostridia;Eubacteriales;Clostridiaceae;Clostridium;Clostridium_sp._ATCC_BAA-442
acyl-CoA dehydratase activase-related protein [Clostridium sp. AUH-JLR23]	WP_373154205.1	radical SAM protein [Clostridium sp. AUH-JLR23]	WP_373154099.1	1505062	Bacillota;Clostridia;Eubacteriales;Clostridiaceae;Clostridium;Clostridium_sp._AUH-JLR23
2-hydroxyacyl-CoA dehydratase [Clostridium sp. AWRP]	WP_127722564.1	radical SAM protein [Clostridium sp. AWRP]	WP_127719569.1;WP_127720919.1;WP_127721887.1	2212991	Bacillota;Clostridia;Eubacteriales;Clostridiaceae;Clostridium;Clostridium_sp._AWRP
acyl-CoA dehydratase activase-related protein [Clostridium sp. BJN0013]	WP_368489907.1	radical SAM protein [Clostridium sp. BJN0013]	WP_368491088.1;WP_368488767.1;WP_368489504.1	3236840	Bacillota;Clostridia;Eubacteriales;Clostridiaceae;Clostridium;Clostridium_sp._BJN0013
2-hydroxyacyl-CoA dehydratase [Clostridium sp. BL-8]	WP_077858338.1;WP_077861471.1	radical SAM protein [Clostridium sp. BL-8]	WP_077861376.1	349938	Bacillota;Clostridia;Eubacteriales;Clostridiaceae;Clostridium;Clostridium_sp._BL-8
2-hydroxyacyl-CoA dehydratase [Clostridium sp. C1]	WP_211962358.1	radical SAM protein [Clostridium sp. C1]	WP_211962081.1	1155388	Bacillota;Clostridia;Eubacteriales;Clostridiaceae;Clostridium;Clostridium_sp._C1
2-hydroxyacyl-CoA dehydratase [Clostridium sp. C105KSO13]	WP_089984232.1	radical SAM protein [Clostridium sp. C105KSO13]	WP_089984969.1	1776045	Bacillota;Clostridia;Eubacteriales;Clostridiaceae;Clostridium;Clostridium_sp._C105KSO13
Activator of (R)-2-hydroxyglutaryl-CoA dehydratase [Clostridium sp. C105KSO15]	CUX41288.1	pyrroloquinoline quinone biosynthesis protein PqqE [Clostridium sp. C105KSO15]	CUX22929.1	1776047	Bacillota;Clostridia;Eubacteriales;Clostridiaceae;Clostridium;Clostridium_sp._C105KSO15
2-hydroxyacyl-CoA dehydratase [Clostridium sp. C8-1-8]	WP_160671422.1;WP_160671924.1	radical SAM protein [Clostridium sp. C8-1-8]	WP_160680271.1;WP_160674507.1	2698831	Bacillota;Clostridia;Eubacteriales;Clostridiaceae;Clostridium;Clostridium_sp._C8-1-8
putative CoA-substrate-specific enzyme activase [Clostridium sp. CAG:169]	CDA61643.1	radical SAM domain protein [Clostridium sp. CAG:169]	CDA63282.1	1262778	Bacillota;Clostridia;Eubacteriales;Clostridiaceae;Clostridium;Clostridium_sp._CAG:169
MULTISPECIES: 2-hydroxyacyl-CoA dehydratase [unclassified Clostridium]	WP_022167824.1;WP_022167824.1;WP_022167824.1;WP_022167824.1	radical SAM protein [Clostridium sp. CAG:221]	WP_022166978.1	1262780	Bacillota;Clostridia;Eubacteriales;Clostridiaceae;Clostridium;Clostridium_sp._CAG:221
acyl-CoA dehydratase activase [Negativibacillus massiliensis]	WP_022133748.1;WP_022133748.1	radical SAM protein [Negativibacillus massiliensis]	WP_022132962.1;WP_022132962.1	1262783	Bacillota;Clostridia;Eubacteriales;Clostridiaceae;Clostridium;Clostridium_sp._CAG:242
MULTISPECIES: 2-hydroxyacyl-CoA dehydratase [unclassified Clostridium]	WP_022211774.1;WP_022211774.1;WP_022211774.1;WP_022211774.1	radical SAM protein [Clostridium sp. CAG:265]	WP_022211566.1;WP_022211566.1	1262787	Bacillota;Clostridia;Eubacteriales;Clostridiaceae;Clostridium;Clostridium_sp._CAG:265
coA-substrate-specific enzyme activase [Clostridium sp. CAG:505]	CDD60938.1	radical SAM protein [Anaerotignum sp.]	WP_022255146.1;WP_022255146.1;WP_022255146.1;WP_022255146.1;WP_022255146.1	1262814	Bacillota;Clostridia;Eubacteriales;Clostridiaceae;Clostridium;Clostridium_sp._CAG:505
putative uncharacterized protein [Clostridium sp. CAG:91]	CDD01612.1	radical SAM domain protein [Clostridium sp. CAG:91]	CDD01344.1	1262845	Bacillota;Clostridia;Eubacteriales;Clostridiaceae;Clostridium;Clostridium_sp._CAG:91
2-hydroxyacyl-CoA dehydratase [Clostridium sp. cel8]	WP_182088866.1	radical SAM protein [Clostridium sp. cel8]	WP_182089078.1	2663123	Bacillota;Clostridia;Eubacteriales;Clostridiaceae;Clostridium;Clostridium_sp._cel8
2-hydroxyacyl-CoA dehydratase [Clostridium sp. CF011]	WP_216302017.1	MULTISPECIES: radical SAM protein [unclassified Clostridium]	WP_216302635.1;WP_216302635.1;WP_216302635.1;WP_216302635.1;WP_216302950.1	2843318	Bacillota;Clostridia;Eubacteriales;Clostridiaceae;Clostridium;Clostridium_sp._CF011
2-hydroxyacyl-CoA dehydratase [Clostridium sp. CM027]	WP_220286032.1	MULTISPECIES: radical SAM protein [unclassified Clostridium]	WP_216302635.1;WP_216302635.1;WP_216302635.1;WP_216302635.1;WP_220287112.1	2849865	Bacillota;Clostridia;Eubacteriales;Clostridiaceae;Clostridium;Clostridium_sp._CM027
2-hydroxyacyl-CoA dehydratase [Clostridium sp. CM028]	WP_220319649.1	MULTISPECIES: radical SAM protein [unclassified Clostridium]	WP_216302635.1;WP_216302635.1;WP_216302635.1;WP_216302635.1;WP_220320045.1	2851575	Bacillota;Clostridia;Eubacteriales;Clostridiaceae;Clostridium;Clostridium_sp._CM028
MULTISPECIES: 2-hydroxyacyl-CoA dehydratase [Clostridium]	WP_043032536.1;WP_043032536.1;WP_043032536.1;WP_043032536.1;WP_043032536.1;WP_043032536.1;WP_003487234.1;WP_003487234.1;WP_003487234.1;WP_003487234.1;WP_003487234.1;WP_003487234.1;WP_003487234.1	MULTISPECIES: radical SAM protein [Clostridium]	WP_003487946.1;WP_003487946.1;WP_003487946.1;WP_003487946.1;WP_003487946.1;WP_003487946.1;WP_003487946.1;WP_003489098.1;WP_003489098.1;WP_003489098.1;WP_003489098.1;WP_003489098.1;WP_003489098.1;WP_003489098.1	2016536	Bacillota;Clostridia;Eubacteriales;Clostridiaceae;Clostridium;Clostridium_sp._cpc1
MULTISPECIES: 2-hydroxyacyl-CoA dehydratase [Clostridium]	WP_066022502.1;WP_066022502.1;WP_066022502.1	MULTISPECIES: radical SAM protein [Clostridium]	WP_066021983.1;WP_066021983.1;WP_066021983.1;WP_066022134.1;WP_066022134.1;WP_066022134.1;WP_066022065.1;WP_066022065.1;WP_066022065.1;WP_066020142.1;WP_066020142.1;WP_066020142.1	2052574	Bacillota;Clostridia;Eubacteriales;Clostridiaceae;Clostridium;Clostridium_sp._CT7
2-hydroxyacyl-CoA dehydratase [Clostridium sp. Cult1]	WP_236910820.1	radical SAM protein [Clostridium sp. Cult1]	WP_236911293.1	2079002	Bacillota;Clostridia;Eubacteriales;Clostridiaceae;Clostridium;Clostridium_sp._Cult1
2-hydroxyacyl-CoA dehydratase [Clostridium sp. Cult2]	WP_236913706.1	radical SAM protein [Clostridium sp. Cult2]	WP_236915025.1	2079003	Bacillota;Clostridia;Eubacteriales;Clostridiaceae;Clostridium;Clostridium_sp._Cult2
2-hydroxyacyl-CoA dehydratase [Clostridium sp. Cult3]	WP_236908929.1	radical SAM protein [Clostridium sp. Cult3]	WP_236908200.1	2079004	Bacillota;Clostridia;Eubacteriales;Clostridiaceae;Clostridium;Clostridium_sp._Cult3
2-hydroxyacyl-CoA dehydratase [Clostridium sp. D43t1_170807_H7]	WP_195467646.1	MULTISPECIES: radical SAM protein [unclassified Clostridium]	WP_291659008.1;WP_291659008.1;WP_291659008.1	2787140	Bacillota;Clostridia;Eubacteriales;Clostridiaceae;Clostridium;Clostridium_sp._D43t1_170807_H7
2-hydroxyacyl-CoA dehydratase [Clostridium sp. D5]	WP_009005324.1	radical SAM protein [Clostridium sp. D5]	WP_009002944.1	556261	Bacillota;Clostridia;Eubacteriales;Clostridiaceae;Clostridium;Clostridium_sp._D5
2-hydroxyacyl-CoA dehydratase [Clostridium sp. D53t1_180928_C8]	WP_195990055.1	radical SAM protein [Clostridium sp. D53t1_180928_C8]	WP_195988317.1	2787101	Bacillota;Clostridia;Eubacteriales;Clostridiaceae;Clostridium;Clostridium_sp._D53t1_180928_C8
2-hydroxyacyl-CoA dehydratase [Clostridium sp. DL-VIII]	WP_009170099.1;WP_009171084.1	radical SAM protein [Clostridium sp. DL-VIII]	WP_009167449.1	641107	Bacillota;Clostridia;Eubacteriales;Clostridiaceae;Clostridium;Clostridium_sp._DL-VIII
2-hydroxyacyl-CoA dehydratase [Clostridium sp. DSM 8431]	WP_090013986.1	radical SAM protein [Clostridium sp. DSM 8431]	WP_090012020.1	1761781	Bacillota;Clostridia;Eubacteriales;Clostridiaceae;Clostridium;Clostridium_sp._DSM_8431
2-hydroxyacyl-CoA dehydratase [Clostridium sp. FP1]	WP_164944614.1	radical SAM protein [Clostridium sp. FP1]	WP_164943832.1	2724076	Bacillota;Clostridia;Eubacteriales;Clostridiaceae;Clostridium;Clostridium_sp._FP1
2-hydroxyacyl-CoA dehydratase [Clostridium sp. FP2]	WP_164950484.1	radical SAM protein [Clostridium sp. FP2]	WP_164949883.1	2724481	Bacillota;Clostridia;Eubacteriales;Clostridiaceae;Clostridium;Clostridium_sp._FP2
2-hydroxyacyl-CoA dehydratase [Clostridium sp. HBUAS56017]	WP_143314614.1	MULTISPECIES: radical SAM protein [Clostridium]	WP_143314629.1;WP_143314629.1;WP_143314629.1	2571128	Bacillota;Clostridia;Eubacteriales;Clostridiaceae;Clostridium;Clostridium_sp._HBUAS56017
MULTISPECIES: 2-hydroxyacyl-CoA dehydratase [Clostridium]	WP_150356924.1;WP_150356924.1;WP_150356924.1;WP_150356924.1	MULTISPECIES: radical SAM protein [unclassified Clostridium]	WP_150356153.1;WP_150356153.1;WP_150356153.1;WP_150356153.1;WP_150357902.1;WP_150357902.1;WP_150357902.1;WP_150357902.1;WP_150357902.1	2004595	Bacillota;Clostridia;Eubacteriales;Clostridiaceae;Clostridium;Clostridium_sp._HV4-5-A1G
acyl-CoA dehydratase activase [Clostridium sp. J1101437_171009_A5]	WP_195279728.1;WP_195278916.1	radical SAM protein [Clostridium sp. J1101437_171009_A5]	WP_087233316.1;WP_195279189.1	2787098	Bacillota;Clostridia;Eubacteriales;Clostridiaceae;Clostridium;Clostridium_sp._J1101437_171009_A5
2-hydroxyacyl-CoA dehydratase [Clostridium sp. JN-1]	WP_123054392.1	radical SAM protein [Clostridium sp. JN-1]	WP_123052686.1	2483110	Bacillota;Clostridia;Eubacteriales;Clostridiaceae;Clostridium;Clostridium_sp._JN-1
2-hydroxyacyl-CoA dehydratase [Clostridium sp. JN-9]	WP_128748783.1;WP_128749709.1	radical SAM protein [Clostridium sp. JN-9]	WP_128748078.1	2507159	Bacillota;Clostridia;Eubacteriales;Clostridiaceae;Clostridium;Clostridium_sp._JN-9
acyl-CoA dehydratase activase-related protein [Clostridium sp. JS66]	WP_318736581.1	radical SAM protein [Clostridium sp. JS66]	WP_318738719.1	3064705	Bacillota;Clostridia;Eubacteriales;Clostridiaceae;Clostridium;Clostridium_sp._JS66
2-hydroxyacyl-CoA dehydratase [Clostridium sp. K04]	WP_221697684.1	MULTISPECIES: radical SAM protein [Clostridium]	WP_055291531.1;WP_055291531.1;WP_055291531.1;WP_055291531.1;WP_055291531.1;WP_055291531.1	2718929	Bacillota;Clostridia;Eubacteriales;Clostridiaceae;Clostridium;Clostridium_sp._K04
MULTISPECIES: 2-hydroxyacyl-CoA dehydratase [Clostridium]	WP_221699255.1;WP_221699255.1;WP_221699255.1;WP_221699255.1;WP_221699255.1;WP_221699255.1	MULTISPECIES: radical SAM protein [unclassified Clostridium]	WP_221701266.1;WP_221701266.1;WP_221701266.1;WP_221701266.1;WP_221701266.1;WP_221701266.1	2718936	Bacillota;Clostridia;Eubacteriales;Clostridiaceae;Clostridium;Clostridium_sp._K12(2020)
MULTISPECIES: 2-hydroxyacyl-CoA dehydratase [Clostridium]	WP_221699255.1;WP_221699255.1;WP_221699255.1;WP_221699255.1;WP_221699255.1;WP_221699255.1	MULTISPECIES: radical SAM protein [unclassified Clostridium]	WP_221701266.1;WP_221701266.1;WP_221701266.1;WP_221701266.1;WP_221701266.1;WP_221701266.1	2718931	Bacillota;Clostridia;Eubacteriales;Clostridiaceae;Clostridium;Clostridium_sp._K13
MULTISPECIES: 2-hydroxyacyl-CoA dehydratase [Clostridia]	WP_021637469.1;WP_021637469.1;WP_021637469.1;WP_021637469.1	radical SAM domain protein [Clostridium sp. KLE 1755]	ERI70371.1;WP_081745579.1;WP_081745579.1;WP_081745579.1;WP_081745579.1	1226325	Bacillota;Clostridia;Eubacteriales;Clostridiaceae;Clostridium;Clostridium_sp._KLE_1755
2-hydroxyacyl-CoA dehydratase [Clostridium sp. KNHs205]	WP_081848719.1	radical SAM protein [Clostridium sp. KNHs205]	WP_033168536.1;WP_033166475.1	1449050	Bacillota;Clostridia;Eubacteriales;Clostridiaceae;Clostridium;Clostridium_sp._KNHs205
2-hydroxyacyl-CoA dehydratase [Clostridium sp. KNHs214]	WP_035291462.1	radical SAM protein [Clostridium sp. KNHs214]	WP_035294095.1	1540257	Bacillota;Clostridia;Eubacteriales;Clostridiaceae;Clostridium;Clostridium_sp._KNHs214
acyl-CoA dehydratase activase-related protein [Clostridium sp. KNHs216]	WP_141825465.1	radical SAM protein [Clostridium sp. KNHs216]	WP_141826215.1;WP_141825357.1	1550235	Bacillota;Clostridia;Eubacteriales;Clostridiaceae;Clostridium;Clostridium_sp._KNHs216
acyl-CoA dehydratase activase [Clostridium sp. L74]	WP_053467595.1;WP_053468137.1;WP_053468205.1	MULTISPECIES: radical SAM protein [Clostridium]	WP_053467286.1;WP_053467286.1;WP_053467286.1	1560217	Bacillota;Clostridia;Eubacteriales;Clostridiaceae;Clostridium;Clostridium_sp._L74
2-hydroxyacyl-CoA dehydratase [Clostridium sp. Marseille-P3244]	WP_072525445.1	radical SAM protein [Clostridium sp. Marseille-P3244]	WP_072524523.1	1871020	Bacillota;Clostridia;Eubacteriales;Clostridiaceae;Clostridium;Clostridium_sp._Marseille-P3244
2-hydroxyacyl-CoA dehydratase [Clostridium sp. Marseille-Q2269]	WP_251860982.1	radical SAM protein [Clostridium sp. Marseille-Q2269]	WP_251861601.1	2942205	Bacillota;Clostridia;Eubacteriales;Clostridiaceae;Clostridium;Clostridium_sp._Marseille-Q2269
2-hydroxyacyl-CoA dehydratase [Clostridium sp. MB40-C1]	WP_308151796.1;WP_308152372.1	radical SAM protein [Clostridium sp. MB40-C1]	WP_308151061.1	3070996	Bacillota;Clostridia;Eubacteriales;Clostridiaceae;Clostridium;Clostridium_sp._MB40-C1
MULTISPECIES: 2-hydroxyacyl-CoA dehydratase [Clostridium]	WP_294184926.1;WP_294184926.1;WP_294184926.1;WP_294184926.1	MULTISPECIES: radical SAM protein [Clostridium]	WP_294182215.1;WP_294182215.1;WP_294182215.1;WP_294182215.1;WP_294182215.1;WP_294182330.1;WP_294182330.1;WP_294182330.1;WP_294182330.1;WP_294182330.1	3348359	Bacillota;Clostridia;Eubacteriales;Clostridiaceae;Clostridium;Clostridium_sp._MT-132
MULTISPECIES: 2-hydroxyacyl-CoA dehydratase [Clostridium]	WP_150356924.1;WP_150356924.1;WP_150356924.1;WP_150356924.1	MULTISPECIES: radical SAM protein [unclassified Clostridium]	WP_150356153.1;WP_150356153.1;WP_150356153.1;WP_150356153.1;WP_150357902.1;WP_150357902.1;WP_150357902.1;WP_150357902.1;WP_150357902.1	3348360	Bacillota;Clostridia;Eubacteriales;Clostridiaceae;Clostridium;Clostridium_sp._MT-14
MULTISPECIES: acyl-CoA dehydratase activase-related protein [Clostridium]	WP_010965697.1;WP_010965697.1;WP_010965697.1;WP_010965697.1;WP_010965697.1;WP_010965697.1	MULTISPECIES: radical SAM protein [Clostridium]	WP_010966076.1;WP_010966076.1;WP_010966076.1;WP_010966076.1;WP_010966076.1;WP_010966076.1	2126737	Bacillota;Clostridia;Eubacteriales;Clostridiaceae;Clostridium;Clostridium_sp._NJ4
2-hydroxyacyl-CoA dehydratase [Clostridium sp. NSJ-145]	WP_231071634.1	radical SAM protein [Clostridium sp. NSJ-145]	WP_231074197.1	2897777	Bacillota;Clostridia;Eubacteriales;Clostridiaceae;Clostridium;Clostridium_sp._NSJ-145
2-hydroxyacyl-CoA dehydratase [Clostridium sp. NSJ-49]	WP_186839553.1	MULTISPECIES: radical SAM protein [Clostridium]	WP_186838962.1;WP_186838962.1;WP_186838962.1	2763034	Bacillota;Clostridia;Eubacteriales;Clostridiaceae;Clostridium;Clostridium_sp._NSJ-49
MULTISPECIES: 2-hydroxyacyl-CoA dehydratase [Clostridium]	WP_195951332.1;WP_195951332.1;WP_195951332.1;WP_195951332.1	MULTISPECIES: radical SAM protein [Clostridium]	WP_055291531.1;WP_055291531.1;WP_055291531.1;WP_055291531.1;WP_055291531.1;WP_055291531.1	3143188	Bacillota;Clostridia;Eubacteriales;Clostridiaceae;Clostridium;Clostridium_sp._RTP31139st1_H3_RTP31139_211217
acyl-CoA dehydratase activase-related protein [Clostridium sp. SHJSY1]	WP_310938850.1	radical SAM protein [Clostridium sp. SHJSY1]	WP_310938864.1	2942483	Bacillota;Clostridia;Eubacteriales;Clostridiaceae;Clostridium;Clostridium_sp._SHJSY1
2-hydroxyacyl-CoA dehydratase [[Clostridium] scindens]	WP_227036473.1;WP_227036473.1	radical SAM protein [[Clostridium] scindens]	WP_173694769.1;WP_173694769.1	2963702	Bacillota;Clostridia;Eubacteriales;Clostridiaceae;Clostridium;Clostridium_sp._SL.3.18
2-hydroxyacyl-CoA dehydratase [Clostridium sp. SY8519]	WP_013978066.1	radical SAM protein [Lachnospiraceae bacterium]	MCI1655238.1;MCI1655238.1;WP_347475645.1;WP_013977472.1;WP_013977860.1	1042156	Bacillota;Clostridia;Eubacteriales;Clostridiaceae;Clostridium;Clostridium_sp._SY8519
2-hydroxyacyl-CoA dehydratase [Clostridium sp. AM34-9AC]	WP_118668332.1;WP_118668332.1	radical SAM protein [Clostridium sp. AF46-9NS]	RGF31382.1;RGF31382.1	2293052	Bacillota;Clostridia;Eubacteriales;Clostridiaceae;Clostridium;Clostridium_sp._TF08-15
2-hydroxyacyl-CoA dehydratase [Clostridium sp. TW13]	WP_261827839.1	radical SAM protein [Clostridium sp. TW13]	WP_261826737.1	1604901	Bacillota;Clostridia;Eubacteriales;Clostridiaceae;Clostridium;Clostridium_sp._TW13
MULTISPECIES: acyl-CoA dehydratase activase-related protein [unclassified Clostridium]	WP_346887439.1;WP_346887439.1;WP_346887439.1;WP_346887343.1;WP_346887343.1;WP_346887343.1	MULTISPECIES: radical SAM protein [unclassified Clostridium]	WP_346890047.1;WP_346890047.1;WP_346890047.1	1946346	Bacillota;Clostridia;Eubacteriales;Clostridiaceae;Clostridium;Clostridium_sp._UBA1056
MULTISPECIES: acyl-CoA dehydratase activase [unclassified Clostridium]	WP_346866686.1;WP_346866686.1;WP_346866686.1	MULTISPECIES: radical SAM protein [unclassified Clostridium]	WP_346866611.1;WP_346866611.1;WP_346866611.1	1946347	Bacillota;Clostridia;Eubacteriales;Clostridiaceae;Clostridium;Clostridium_sp._UBA1353
MULTISPECIES: 2-hydroxyacyl-CoA dehydratase [unclassified Clostridium]	WP_291568028.1;WP_291568028.1;WP_291568028.1	MULTISPECIES: radical SAM protein [unclassified Clostridium]	WP_291567872.1;WP_291567872.1;WP_291567872.1	1946352	Bacillota;Clostridia;Eubacteriales;Clostridiaceae;Clostridium;Clostridium_sp._UBA2485
acyl-CoA dehydratase activase [Clostridium sp. UBA3061]	WP_346848268.1;WP_346848268.1	MULTISPECIES: radical SAM protein [unclassified Clostridium]	WP_346880092.1;WP_346880092.1;WP_346880092.1	1946353	Bacillota;Clostridia;Eubacteriales;Clostridiaceae;Clostridium;Clostridium_sp._UBA3061
acyl-CoA dehydratase activase [Clostridium sp. UBA3887]	WP_346890555.1	MULTISPECIES: radical SAM protein [unclassified Clostridium]	WP_346877156.1;WP_346877156.1;WP_346877156.1	1946356	Bacillota;Clostridia;Eubacteriales;Clostridiaceae;Clostridium;Clostridium_sp._UBA3887
acyl-CoA dehydratase activase [Clostridium sp. UBA4395]	WP_346886341.1	radical SAM protein [Clostridium sp. UBA4395]	WP_346885774.1	1946360	Bacillota;Clostridia;Eubacteriales;Clostridiaceae;Clostridium;Clostridium_sp._UBA4395
acyl-CoA dehydratase activase [Clostridium sp. UBA5119]	WP_346868724.1	radical SAM protein [Clostridium sp. UBA5119]	WP_346871462.1	1946366	Bacillota;Clostridia;Eubacteriales;Clostridiaceae;Clostridium;Clostridium_sp._UBA5119
acyl-CoA dehydratase activase [Clostridium sp. UBA5712]	WP_346876418.1	MULTISPECIES: radical SAM protein [unclassified Clostridium]	WP_346877156.1;WP_346877156.1;WP_346877156.1	1946368	Bacillota;Clostridia;Eubacteriales;Clostridiaceae;Clostridium;Clostridium_sp._UBA5712
MULTISPECIES: acyl-CoA dehydratase activase [unclassified Clostridium]	WP_346866686.1;WP_346866686.1;WP_346866686.1	MULTISPECIES: radical SAM protein [unclassified Clostridium]	WP_346866611.1;WP_346866611.1;WP_346866611.1	1946369	Bacillota;Clostridia;Eubacteriales;Clostridiaceae;Clostridium;Clostridium_sp._UBA5988
2-hydroxyacyl-CoA dehydratase [Clostridium sp. UBA6640]	WP_291581644.1;WP_291581387.1	radical SAM protein [Clostridium sp. UBA6640]	WP_291578875.1	1946370	Bacillota;Clostridia;Eubacteriales;Clostridiaceae;Clostridium;Clostridium_sp._UBA6640
acyl-CoA dehydratase activase [Clostridium sp. UBA7339]	WP_346920407.1	radical SAM protein [Clostridium sp. UBA7339]	WP_346920755.1	1946376	Bacillota;Clostridia;Eubacteriales;Clostridiaceae;Clostridium;Clostridium_sp._UBA7339
acyl-CoA dehydratase activase [Clostridium sp. UBA7503]	WP_346895926.1	radical SAM protein [Clostridium sp. UBA7503]	WP_346898854.1	1946377	Bacillota;Clostridia;Eubacteriales;Clostridiaceae;Clostridium;Clostridium_sp._UBA7503
MULTISPECIES: acyl-CoA dehydratase activase [unclassified Clostridium]	WP_346878587.1;WP_346878587.1;WP_346878587.1	radical SAM protein [Clostridium sp. UBA7791]	WP_346879340.1	1946379	Bacillota;Clostridia;Eubacteriales;Clostridiaceae;Clostridium;Clostridium_sp._UBA7791
MULTISPECIES: acyl-CoA dehydratase activase [unclassified Clostridium]	WP_346878587.1;WP_346878587.1;WP_346878587.1	MULTISPECIES: radical SAM protein [unclassified Clostridium]	WP_346880092.1;WP_346880092.1;WP_346880092.1	1946380	Bacillota;Clostridia;Eubacteriales;Clostridiaceae;Clostridium;Clostridium_sp._UBA871
acyl-CoA dehydratase activase-related protein [Clostridium sp. WILCCON 0269]	WP_406790672.1	radical SAM protein [Clostridium sp. WILCCON 0269]	WP_406791709.1	3381663	Bacillota;Clostridia;Eubacteriales;Clostridiaceae;Clostridium;Clostridium_sp._WILCCON_0269
acyl-CoA dehydratase activase-related protein [Clostridium sp. YIM B02551]	WP_373689105.1	radical SAM protein [Clostridium sp. YIM B02551]	WP_238883637.1	2910679	Bacillota;Clostridia;Eubacteriales;Clostridiaceae;Clostridium;Clostridium_sp._YIM_B02551
2-hydroxyacyl-CoA dehydratase [Clostridium sp. ZS2-4]	WP_268070295.1	radical SAM protein [Clostridium sp. ZS2-4]	WP_268071300.1	2987703	Bacillota;Clostridia;Eubacteriales;Clostridiaceae;Clostridium;Clostridium_sp._ZS2-4
2-hydroxyacyl-CoA dehydratase [uncultured Clostridium sp.]	WP_294367162.1;WP_294397112.1;WP_301953441.1;WP_294161012.1;WP_294161012.1;WP_294382344.1;WP_294124404.1;WP_302570417.1;SCI43745.1;WP_308780981.1;WP_308780981.1;WP_298840593.1;WP_302674255.1;WP_288218514.1;WP_055291525.1;WP_055291525.1;WP_055291525.1;WP_055291525.1;WP_302652956.1;WP_002597634.1;WP_002597634.1;WP_195951332.1;WP_195951332.1;WP_195951332.1;WP_195951332.1;WP_186834791.1;WP_186834791.…	radical SAM protein [Clostridium sp.]	WP_294167221.1;WP_294167221.1;WP_308779450.1;WP_291628330.1;WP_291628330.1;WP_294186744.1;WP_022211566.1;WP_022211566.1;WP_302623605.1;WP_302632038.1;WP_302632038.1;WP_302632038.1;WP_302651037.1;WP_302651037.1;WP_302637350.1;WP_302637350.1;WP_302638583.1;WP_302671123.1;WP_302640735.1;WP_303211106.1;WP_302660586.1;WP_302654317.1;WP_302570634.1;WP_302632929.1;WP_294387550.1;SCG94873.1;WP_294128132.…	59620	Bacillota;Clostridia;Eubacteriales;Clostridiaceae;Clostridium;uncultured_Clostridium_sp.
2-hydroxyacyl-CoA dehydratase [Desnuesiella massiliensis]	WP_055666989.1;WP_055667574.1	radical SAM protein [Desnuesiella massiliensis]	WP_341452629.1	1650662	Bacillota;Clostridia;Eubacteriales;Clostridiaceae;Desnuesiella;Desnuesiella_massiliensis
2-hydroxyacyl-CoA dehydratase [Falcatimonas sp. MSJ-15]	WP_216576633.1	radical SAM protein [Falcatimonas sp. MSJ-15]	WP_216575718.1	2841515	Bacillota;Clostridia;Eubacteriales;Clostridiaceae;Falcatimonas;Falcatimonas_sp._MSJ-15
2-hydroxyacyl-CoA dehydratase [Fervidicella metallireducens]	WP_035377968.1;WP_035377968.1	radical SAM protein [Fervidicella metallireducens]	WP_035378558.1;WP_035378558.1	655338	Bacillota;Clostridia;Eubacteriales;Clostridiaceae;Fervidicella;Fervidicella_metallireducens
2-hydroxyacyl-CoA dehydratase [Fervidicella metallireducens]	WP_035377968.1;WP_035377968.1	radical SAM protein [Fervidicella metallireducens]	WP_035378558.1;WP_035378558.1	1403537	Bacillota;Clostridia;Eubacteriales;Clostridiaceae;Fervidicella;Fervidicella_metallireducens_AeB
2-hydroxyacyl-CoA dehydratase [Haloimpatiens lingqiaonensis]	WP_138203133.1	radical SAM protein [Haloimpatiens lingqiaonensis]	WP_138205912.1	1380675	Bacillota;Clostridia;Eubacteriales;Clostridiaceae;Haloimpatiens;Haloimpatiens_lingqiaonensis
2-hydroxyacyl-CoA dehydratase [Haloimpatiens massiliensis]	WP_102399977.1	radical SAM protein [Haloimpatiens massiliensis]	WP_102401482.1	1658110	Bacillota;Clostridia;Eubacteriales;Clostridiaceae;Haloimpatiens;Haloimpatiens_massiliensis
acyl-CoA dehydratase activase-related protein [Haloimpatiens sp. FM7315]	WP_373899066.1	radical SAM protein [Haloimpatiens sp. FM7315]	WP_392486191.1	3298609	Bacillota;Clostridia;Eubacteriales;Clostridiaceae;Haloimpatiens;Haloimpatiens_sp._FM7315
acyl-CoA dehydratase activase-related protein [Haloimpatiens sp. FM7330]	WP_379804255.1	radical SAM protein [Haloimpatiens sp. FM7330]	WP_379808736.1	3298610	Bacillota;Clostridia;Eubacteriales;Clostridiaceae;Haloimpatiens;Haloimpatiens_sp._FM7330
2-hydroxyacyl-CoA dehydratase [Hathewaya histolytica]	WP_138210640.1;WP_138209491.1	radical SAM protein [Hathewaya histolytica]	WP_138210032.1	1498	Bacillota;Clostridia;Eubacteriales;Clostridiaceae;Hathewaya;Hathewaya_histolytica
putative CoA-substrate-specific enzyme activase [Hathewaya limosa]	MDQ0478533.1;WP_307354824.1	radical SAM protein [Hathewaya limosa]	WP_307356026.1	1536	Bacillota;Clostridia;Eubacteriales;Clostridiaceae;Hathewaya;Hathewaya_limosa
2-hydroxyacyl-CoA dehydratase [Hathewaya massiliensis]	WP_142413108.1	radical SAM protein [Hathewaya massiliensis]	WP_142415324.1	1964382	Bacillota;Clostridia;Eubacteriales;Clostridiaceae;Hathewaya;Hathewaya_massiliensis
2-hydroxyacyl-CoA dehydratase [Inconstantimicrobium porci]	WP_277643816.1;WP_154529843.1;WP_321106832.1	radical SAM protein [Inconstantimicrobium porci]	WP_154530824.1;WP_277643740.1;WP_321106221.1	2652291	Bacillota;Clostridia;Eubacteriales;Clostridiaceae;Inconstantimicrobium;Inconstantimicrobium_porci
acyl-CoA dehydratase activase-related protein [Lactonifactor longoviformis]	WP_390440197.1;WP_072853134.1;WP_072853134.1;BFL47785.1;WP_154259566.1;WP_154259566.1;WP_154259566.1;WP_154259566.1;WP_154259566.1;WP_154259566.1;WP_154259566.1;WP_154259566.1	radical SAM protein [Lactonifactor longoviformis]	WP_390438503.1;WP_256282221.1;WP_226903740.1;WP_072853374.1;WP_072853374.1	341220	Bacillota;Clostridia;Eubacteriales;Clostridiaceae;Lactonifactor;Lactonifactor_longoviformis
2-hydroxyacyl-CoA dehydratase [Lactonifactor longoviformis]	WP_072853134.1;WP_072853134.1;SHF23289.1	radical SAM protein [Lactonifactor longoviformis]	WP_072853374.1;WP_072853374.1	1122155	Bacillota;Clostridia;Eubacteriales;Clostridiaceae;Lactonifactor;Lactonifactor_longoviformis_DSM_17459
MULTISPECIES: 2-hydroxyacyl-CoA dehydratase [Lactonifactor]	WP_154259566.1;WP_154259566.1;WP_154259566.1;WP_154259566.1;WP_154259566.1;WP_154259566.1;WP_154259566.1;WP_154259566.1	MULTISPECIES: radical SAM protein [unclassified Lactonifactor]	WP_154258154.1;WP_154258154.1;WP_154258154.1;WP_154258154.1;WP_154258154.1;WP_154258154.1;WP_154258154.1	2584654	Bacillota;Clostridia;Eubacteriales;Clostridiaceae;Lactonifactor;Lactonifactor_sp._BIOML-A1
MULTISPECIES: 2-hydroxyacyl-CoA dehydratase [Lactonifactor]	WP_154259566.1;WP_154259566.1;WP_154259566.1;WP_154259566.1;WP_154259566.1;WP_154259566.1;WP_154259566.1;WP_154259566.1	MULTISPECIES: radical SAM protein [unclassified Lactonifactor]	WP_154258154.1;WP_154258154.1;WP_154258154.1;WP_154258154.1;WP_154258154.1;WP_154258154.1;WP_154258154.1	2584655	Bacillota;Clostridia;Eubacteriales;Clostridiaceae;Lactonifactor;Lactonifactor_sp._BIOML-A2
MULTISPECIES: 2-hydroxyacyl-CoA dehydratase [Lactonifactor]	WP_154259566.1;WP_154259566.1;WP_154259566.1;WP_154259566.1;WP_154259566.1;WP_154259566.1;WP_154259566.1;WP_154259566.1	MULTISPECIES: radical SAM protein [unclassified Lactonifactor]	WP_154258154.1;WP_154258154.1;WP_154258154.1;WP_154258154.1;WP_154258154.1;WP_154258154.1;WP_154258154.1	2584656	Bacillota;Clostridia;Eubacteriales;Clostridiaceae;Lactonifactor;Lactonifactor_sp._BIOML-A3
MULTISPECIES: 2-hydroxyacyl-CoA dehydratase [Lactonifactor]	WP_154259566.1;WP_154259566.1;WP_154259566.1;WP_154259566.1;WP_154259566.1;WP_154259566.1;WP_154259566.1;WP_154259566.1	MULTISPECIES: radical SAM protein [unclassified Lactonifactor]	WP_154258154.1;WP_154258154.1;WP_154258154.1;WP_154258154.1;WP_154258154.1;WP_154258154.1;WP_154258154.1	2584657	Bacillota;Clostridia;Eubacteriales;Clostridiaceae;Lactonifactor;Lactonifactor_sp._BIOML-A4
MULTISPECIES: 2-hydroxyacyl-CoA dehydratase [Lactonifactor]	WP_154259566.1;WP_154259566.1;WP_154259566.1;WP_154259566.1;WP_154259566.1;WP_154259566.1;WP_154259566.1;WP_154259566.1	MULTISPECIES: radical SAM protein [unclassified Lactonifactor]	WP_154258154.1;WP_154258154.1;WP_154258154.1;WP_154258154.1;WP_154258154.1;WP_154258154.1;WP_154258154.1	2584658	Bacillota;Clostridia;Eubacteriales;Clostridiaceae;Lactonifactor;Lactonifactor_sp._BIOML-A5
MULTISPECIES: 2-hydroxyacyl-CoA dehydratase [Lactonifactor]	WP_154259566.1;WP_154259566.1;WP_154259566.1;WP_154259566.1;WP_154259566.1;WP_154259566.1;WP_154259566.1;WP_154259566.1	MULTISPECIES: radical SAM protein [unclassified Lactonifactor]	WP_154258154.1;WP_154258154.1;WP_154258154.1;WP_154258154.1;WP_154258154.1;WP_154258154.1;WP_154258154.1	2584659	Bacillota;Clostridia;Eubacteriales;Clostridiaceae;Lactonifactor;Lactonifactor_sp._BIOML-A6
MULTISPECIES: 2-hydroxyacyl-CoA dehydratase [Lactonifactor]	WP_154259566.1;WP_154259566.1;WP_154259566.1;WP_154259566.1;WP_154259566.1;WP_154259566.1;WP_154259566.1;WP_154259566.1	MULTISPECIES: radical SAM protein [unclassified Lactonifactor]	WP_154258154.1;WP_154258154.1;WP_154258154.1;WP_154258154.1;WP_154258154.1;WP_154258154.1;WP_154258154.1	2584660	Bacillota;Clostridia;Eubacteriales;Clostridiaceae;Lactonifactor;Lactonifactor_sp._BIOML-A7
2-hydroxyacyl-CoA dehydratase [Oceanirhabdus seepicola]	MCM1990352.1;WP_250859389.1;WP_250857515.1	radical SAM protein [Oceanirhabdus seepicola]	WP_250858093.1;WP_250861375.1	2828781	Bacillota;Clostridia;Eubacteriales;Clostridiaceae;Oceanirhabdus;Oceanirhabdus_seepicola
2-hydroxyacyl-CoA dehydratase [Sarcina ventriculi]	WP_055257987.1;WP_058993112.1;WP_216464857.1;WP_195924389.1;WP_112364978.1;MCI5636246.1;WP_055257995.1;WP_195924385.1;WP_112364981.1;MCI5636242.1	radical SAM protein [Sarcina ventriculi]	WP_058992311.1;WP_058992311.1;WP_055259796.1;WP_055259796.1	1267	Bacillota;Clostridia;Eubacteriales;Clostridiaceae;Sarcina;Sarcina_ventriculi
activase [Sarcina sp.]	MBE6002041.1	radical SAM protein [Sarcina sp.]	MBE5999167.1;MBE5999167.1	2053610	Bacillota;Clostridia;Eubacteriales;Clostridiaceae;Sarcina;Sarcina_sp.
2-hydroxyacyl-CoA dehydratase [Sarcina sp. JB2]	WP_196371606.1;WP_196371604.1	MULTISPECIES: radical SAM protein [Sarcina]	WP_055259796.1;WP_055259796.1	2726954	Bacillota;Clostridia;Eubacteriales;Clostridiaceae;Sarcina;Sarcina_sp._JB2
2-hydroxyacyl-CoA dehydratase [Thermobrachium celere]	WP_018663636.1;WP_018663636.1	radical SAM protein [Thermobrachium celere]	WP_018663004.1;WP_018663004.1;WP_307816018.1	53422	Bacillota;Clostridia;Eubacteriales;Clostridiaceae;Thermobrachium;Thermobrachium_celere
2-hydroxyacyl-CoA dehydratase [Thermobrachium celere]	WP_018663636.1;WP_018663636.1	radical SAM protein [Thermobrachium celere]	WP_018663004.1;WP_018663004.1	941824	Bacillota;Clostridia;Eubacteriales;Clostridiaceae;Thermobrachium;Thermobrachium_celere_DSM_8682
2-hydroxyacyl-CoA dehydratase [Youngiibacter fragilis]	WP_023384458.1;WP_023384458.1	radical SAM protein [Youngiibacter fragilis]	WP_023383182.1;WP_023383182.1;WP_023387328.1;WP_023387328.1	1408819	Bacillota;Clostridia;Eubacteriales;Clostridiaceae;Youngiibacter;Youngiibacter_fragilis
2-hydroxyacyl-CoA dehydratase [Youngiibacter fragilis]	WP_023384458.1;WP_023384458.1	radical SAM protein [Youngiibacter fragilis]	WP_023383182.1;WP_023383182.1;WP_023387328.1;WP_023387328.1	994573	Bacillota;Clostridia;Eubacteriales;Clostridiaceae;Youngiibacter;Youngiibacter_fragilis_232.1
CoA activase [Clostridiaceae bacterium]	HHV59034.1;NLW03592.1;NLU33055.1;NLI37971.1;NLP00479.1;NLL66863.1;HHU91494.1;NLE23736.1;HHY63975.1;HHW23300.1;HHW23300.1;HHY65217.1;MCC5909368.1;HHU91035.1;NLU51381.1;HJJ17784.1;HJJ04222.1;NLO93122.1;NLC88168.1;HJJ05538.1;HJJ06616.1;MEF2641008.1;MEF2641008.1;NLG89375.1;MDO4402425.1;HJJ15301.1;MBS7001992.1;NLM76073.1;HHW48305.1;HJJ09896.1;NLM28322.1;MDF2880945.1;MDD3438287.1;MBS5854895.1;MBS585489…	radical SAM protein [Clostridiaceae bacterium]	MBW4828547.1;HBM75623.1;NLU32254.1;NLU32254.1;HHW30080.1;HHV98264.1;NLY43684.1;HHW47013.1;HHV97113.1;MEN6316480.1;NLM49892.1;HHX36367.1;NMA17484.1;MEA4848334.1;NMB97129.1;NLL64831.1;MDF2884196.1;MTK13051.1;MEA4846969.1;NLX77893.1;MDD7672534.1;MDD7672534.1;NLM11128.1;NLV98457.1;NLB10803.1;MEA4847177.1;NLJ95247.1;MEA5039200.1;MEE0127201.1;MEE0127201.1;NLZ72021.1;MEA4848031.1;NLM19972.1;MDD2572272.1…	1898204	Bacillota;Clostridia;Eubacteriales;Clostridiaceae;Clostridiaceae_bacterium;none
2-hydroxyglutaryl-CoA dehydratase [Clostridiaceae bacterium 14S0207]	AWZ49848.1	radical SAM protein [Clostridiaceae bacterium 14S0207]	AWZ48649.1	2082193	Bacillota;Clostridia;Eubacteriales;Clostridiaceae;Clostridiaceae_bacterium_14S0207;none
Activator of (R)-2-hydroxyglutaryl-CoA dehydratase [Clostridiaceae bacterium BL-3]	CAB1252183.1	MULTISPECIES: radical SAM protein [unclassified Clostridium]	WP_150356153.1;WP_150356153.1;WP_150356153.1;WP_150356153.1;WP_150357902.1;WP_150357902.1;WP_150357902.1;WP_150357902.1;WP_150357902.1	2799563	Bacillota;Clostridia;Eubacteriales;Clostridiaceae;Clostridiaceae_bacterium_BL-3;none
Activator of (R)-2-hydroxyglutaryl-CoA dehydratase [Clostridiaceae bacterium JG1575]	PKK39352.1	Fe-S oxidoreductase [Clostridiaceae bacterium JG1575]	PKK38907.1	1658742	Bacillota;Clostridia;Eubacteriales;Clostridiaceae;Clostridiaceae_bacterium_JG1575;none
acyl-CoA dehydratase activase [Desulfallas sp. Bu1-1]	WP_195712493.1	radical SAM protein [Desulfallas sp. Bu1-1]	WP_195711996.1;WP_195713225.1	2787620	Bacillota;Clostridia;Eubacteriales;Desulfallaceae;Desulfallas;Desulfallas_sp._Bu1-1
2-hydroxyacyl-CoA dehydratase [Desulfoscipio gibsoniae]	WP_052543920.1;WP_052543920.1;WP_006522538.1;WP_006522538.1	radical SAM protein [Desulfoscipio gibsoniae]	WP_006523988.1;WP_006523988.1	102134	Bacillota;Clostridia;Eubacteriales;Desulfallaceae;Desulfoscipio;Desulfoscipio_gibsoniae
hypothetical protein Desgi_0583 [Desulfoscipio gibsoniae DSM 7213]	AGL00144.1;WP_052543920.1;WP_052543920.1;WP_006522538.1;WP_006522538.1	radical SAM protein [Desulfoscipio gibsoniae]	WP_006523988.1;WP_006523988.1	767817	Bacillota;Clostridia;Eubacteriales;Desulfallaceae;Desulfoscipio;Desulfoscipio_gibsoniae_DSM_7213
MULTISPECIES: 2-hydroxyacyl-CoA dehydratase [unclassified Dehalobacter]	WP_015044981.1;WP_119775471.1;WP_119775471.1;WP_119775471.1;WP_119775471.1;WP_242825013.1;WP_243103664.1;WP_243103664.1;WP_243103664.1;WP_243103664.1	MULTISPECIES: radical SAM protein [unclassified Dehalobacter]	WP_119776861.1;WP_119776861.1;WP_119776861.1;WP_119776861.1	2635733	Bacillota;Clostridia;Eubacteriales;Desulfitobacteriaceae;Dehalobacter;unclassified_Dehalobacter
MULTISPECIES: 2-hydroxyacyl-CoA dehydratase [unclassified Dehalobacter]	WP_119775471.1;WP_119775471.1;WP_119775471.1;WP_119775471.1;WP_243103664.1;WP_243103664.1;WP_243103664.1;WP_243103664.1;RJE48172.1;RJE48172.1;RJE48172.1	MULTISPECIES: radical SAM protein [unclassified Dehalobacter]	WP_119776861.1;WP_119776861.1;WP_119776861.1;WP_119776861.1	2070364	Bacillota;Clostridia;Eubacteriales;Desulfitobacteriaceae;Dehalobacter;Dehalobacter_sp._12DCB1
MULTISPECIES: 2-hydroxyacyl-CoA dehydratase [unclassified Dehalobacter]	WP_119775471.1;WP_119775471.1;WP_119775471.1;WP_119775471.1;WP_243103664.1;WP_243103664.1;WP_243103664.1;WP_243103664.1;RJE48172.1;RJE48172.1;RJE48172.1	MULTISPECIES: radical SAM protein [unclassified Dehalobacter]	WP_119776861.1;WP_119776861.1;WP_119776861.1;WP_119776861.1	2070227	Bacillota;Clostridia;Eubacteriales;Desulfitobacteriaceae;Dehalobacter;Dehalobacter_sp._14DCB1
2-hydroxyacyl-CoA dehydratase [Dehalobacter sp. 4CP]	NBJ15806.1;NBJ15130.1	radical SAM protein [Dehalobacter sp. 4CP]	NBJ14513.1;NBJ14022.1	2594474	Bacillota;Clostridia;Eubacteriales;Desulfitobacteriaceae;Dehalobacter;Dehalobacter_sp._4CP
MULTISPECIES: 2-hydroxyacyl-CoA dehydratase [unclassified Dehalobacter]	WP_119775471.1;WP_119775471.1;WP_119775471.1;WP_119775471.1;WP_243103664.1;WP_243103664.1;WP_243103664.1;WP_243103664.1;RJE48172.1;RJE48172.1;RJE48172.1	MULTISPECIES: radical SAM protein [unclassified Dehalobacter]	WP_119776861.1;WP_119776861.1;WP_119776861.1;WP_119776861.1	1844756	Bacillota;Clostridia;Eubacteriales;Desulfitobacteriaceae;Dehalobacter;Dehalobacter_sp._MCB1
acyl-CoA dehydratase activase-related protein [Desulfitobacterium sp.]	WP_323413243.1;WP_325390063.1;NMA69909.1	radical SAM protein [Desulfitobacterium sp.]	WP_323414903.1	49981	Bacillota;Clostridia;Eubacteriales;Desulfitobacteriaceae;Desulfitobacterium;Desulfitobacterium_sp.
2-hydroxyacyl-CoA dehydratase [Desulfosporosinus hippei]	WP_092331895.1;WP_092331895.1;WP_242876249.1;WP_242876249.1	radical SAM protein [Desulfosporosinus hippei]	WP_092334599.1;WP_092334599.1	569859	Bacillota;Clostridia;Eubacteriales;Desulfitobacteriaceae;Desulfosporosinus;Desulfosporosinus_hippei
2-hydroxyacyl-CoA dehydratase [Desulfosporosinus hippei]	WP_092331895.1;WP_092331895.1;WP_242876249.1;WP_242876249.1;SDH07251.1	radical SAM protein [Desulfosporosinus hippei]	WP_092334599.1;WP_092334599.1	1121419	Bacillota;Clostridia;Eubacteriales;Desulfitobacteriaceae;Desulfosporosinus;Desulfosporosinus_hippei_DSM_8344
2-hydroxyacyl-CoA dehydratase [Desulfosporosinus meridiei]	WP_014903421.1;WP_014903421.1;WP_085931654.1;WP_085931654.1	radical SAM protein [Desulfosporosinus meridiei]	WP_014903996.1;WP_014903996.1	79209	Bacillota;Clostridia;Eubacteriales;Desulfitobacteriaceae;Desulfosporosinus;Desulfosporosinus_meridiei
2-hydroxyacyl-CoA dehydratase [Desulfosporosinus meridiei]	WP_014903421.1;WP_014903421.1;WP_085931654.1;WP_085931654.1;AFQ43087.1	radical SAM protein [Desulfosporosinus meridiei]	WP_014903996.1;WP_014903996.1	768704	Bacillota;Clostridia;Eubacteriales;Desulfitobacteriaceae;Desulfosporosinus;Desulfosporosinus_meridiei_DSM_13257
2-hydroxyacyl-CoA dehydratase [Desulfosporosinus nitroreducens]	WP_301997607.1;WP_252467298.1	radical SAM protein [Desulfosporosinus nitroreducens]	WP_252471201.1;WP_302048695.1	2018668	Bacillota;Clostridia;Eubacteriales;Desulfitobacteriaceae;Desulfosporosinus;Desulfosporosinus_nitroreducens
2-hydroxyacyl-CoA dehydratase [Desulfosporosinus orientis]	WP_014185635.1;WP_014185635.1;WP_242832457.1;WP_242832457.1	radical SAM protein [Desulfosporosinus orientis]	WP_014185977.1;WP_014185977.1	1563	Bacillota;Clostridia;Eubacteriales;Desulfitobacteriaceae;Desulfosporosinus;Desulfosporosinus_orientis
2-hydroxyacyl-CoA dehydratase [Desulfosporosinus orientis]	WP_014185635.1;WP_014185635.1;WP_242832457.1;WP_242832457.1;AET66754.1	radical SAM protein [Desulfosporosinus orientis]	WP_014185977.1;WP_014185977.1	768706	Bacillota;Clostridia;Eubacteriales;Desulfitobacteriaceae;Desulfosporosinus;Desulfosporosinus_orientis_DSM_765
acyl-CoA dehydratase activase [Desulfosporosinus youngiae]	WP_007781896.1;WP_007781896.1;WP_007783827.1;WP_007783827.1;WP_007784308.1;WP_007784308.1	radical SAM protein [Desulfosporosinus youngiae]	WP_007779067.1;WP_007779067.1	339862	Bacillota;Clostridia;Eubacteriales;Desulfitobacteriaceae;Desulfosporosinus;Desulfosporosinus_youngiae
acyl-CoA dehydratase activase [Desulfosporosinus youngiae]	WP_007781896.1;WP_007781896.1;WP_007783827.1;WP_007783827.1;WP_007784308.1;WP_007784308.1	radical SAM protein [Desulfosporosinus youngiae]	WP_007779067.1;WP_007779067.1	768710	Bacillota;Clostridia;Eubacteriales;Desulfitobacteriaceae;Desulfosporosinus;Desulfosporosinus_youngiae_DSM_17734
acyl-CoA dehydratase activase-related protein [Desulfosporosinus sp.]	HZK55591.1;WP_034141949.1;WP_298201110.1;WP_291349924.1;HBV86943.1;HEY8908977.1;MDR3539999.1;MDR3602208.1;MDR3584229.1;HEY8909403.1;HZK85684.1;HZK84814.1;HZK53645.1;MDR3599302.1;HWQ42354.1	radical SAM protein [Desulfosporosinus sp.]	MDR3540446.1	157907	Bacillota;Clostridia;Eubacteriales;Desulfitobacteriaceae;Desulfosporosinus;Desulfosporosinus_sp.
2-hydroxyacyl-CoA dehydratase [Desulfosporosinus sp. OT]	WP_009621469.1	radical SAM protein [Desulfosporosinus sp. OT]	WP_242833914.1;EGW36201.1	913865	Bacillota;Clostridia;Eubacteriales;Desulfitobacteriaceae;Desulfosporosinus;Desulfosporosinus_sp._OT
acyl-CoA dehydratase activase-related protein [Desulfosporosinus sp. PR]	WP_308893042.1;WP_308897383.1	radical SAM protein [Desulfosporosinus sp. PR]	WP_308897097.1	3059172	Bacillota;Clostridia;Eubacteriales;Desulfitobacteriaceae;Desulfosporosinus;Desulfosporosinus_sp._PR
2-hydroxyacyl-CoA dehydratase [Desulfosporosinus sp. SRJS8]	WP_229248151.1	radical SAM protein [Desulfosporosinus sp. SRJS8]	WP_229246821.1	2885154	Bacillota;Clostridia;Eubacteriales;Desulfitobacteriaceae;Desulfosporosinus;Desulfosporosinus_sp._SRJS8
2-hydroxyglutaryl-CoA dehydratase [Desulfosporosinus sp. Tol-M]	KGP76102.1;KGP76442.1	radical SAM protein [Desulfosporosinus sp. Tol-M]	KGP76015.1	1536651	Bacillota;Clostridia;Eubacteriales;Desulfitobacteriaceae;Desulfosporosinus;Desulfosporosinus_sp._Tol-M
2-hydroxyacyl-CoA dehydratase [Syntrophobotulus glycolicus]	WP_013626307.1;WP_013626307.1;WP_013623676.1;WP_013623676.1	radical SAM protein [Syntrophobotulus glycolicus]	WP_013624643.1;WP_013624643.1	51197	Bacillota;Clostridia;Eubacteriales;Desulfitobacteriaceae;Syntrophobotulus;Syntrophobotulus_glycolicus
2-hydroxyacyl-CoA dehydratase [Syntrophobotulus glycolicus]	WP_013626307.1;WP_013626307.1;WP_013623676.1;WP_013623676.1	radical SAM protein [Syntrophobotulus glycolicus]	WP_013624643.1;WP_013624643.1	645991	Bacillota;Clostridia;Eubacteriales;Desulfitobacteriaceae;Syntrophobotulus;Syntrophobotulus_glycolicus_DSM_8271
acyl-CoA dehydratase activase [Desulfitobacteriaceae bacterium]	HWQ72334.1;HWQ89668.1;MDI6878794.1;MDD2234564.1;MDD4347005.1;HWQ72556.1	radical SAM protein [Desulfitobacteriaceae bacterium]	HWQ73036.1;MDI6814225.1	3018271	Bacillota;Clostridia;Eubacteriales;Desulfitobacteriaceae;Desulfitobacteriaceae_bacterium;none
MAG: (R)-2-hydroxyglutaryl-CoA dehydratase activator-related protein [Desulfotomaculum sp. 46_296]	KUK53954.1;KUK53954.1;MCD5406193.1;MCD5407342.1;HAG09904.1;HAU32445.1;HAG07973.1;HAG11438.1;HIE13034.1	radical SAM protein [Desulfotomaculum sp.]	HHW44031.1;KUK64790.1;KUK64790.1;HIE12538.1;HBQ28855.1;HAG08816.1;KFD41299.1;KUK54605.1;KUK54605.1;HAP93300.1	41211	Bacillota;Clostridia;Eubacteriales;Desulfotomaculaceae;Desulfotomaculum;Desulfotomaculum_sp.
MAG: (R)-2-hydroxyglutaryl-CoA dehydratase activator-related protein [Desulfotomaculum sp. 46_296]	KUK53954.1;KUK53954.1;KUK52633.1	MAG: Radical SAM domain protein [Desulfotomaculum sp. 46_296]	KUK54605.1;KUK54605.1	1635262	Bacillota;Clostridia;Eubacteriales;Desulfotomaculaceae;Desulfotomaculum;Desulfotomaculum_sp._46_296
MAG: CoA-substrate-specific enzyme activase [Desulfotomaculum sp. 46_80]	KUK64664.1	MAG: putative Fe-S oxidoreductase [Desulfotomaculum sp. 46_80]	KUK64790.1;KUK64790.1	1641375	Bacillota;Clostridia;Eubacteriales;Desulfotomaculaceae;Desulfotomaculum;Desulfotomaculum_sp._46_80
acyl-CoA dehydratase activase [Pelotomaculum propionicicum]	WP_134213189.1	radical SAM protein [Pelotomaculum propionicicum]	WP_134213123.1	258475	Bacillota;Clostridia;Eubacteriales;Desulfotomaculaceae;Pelotomaculum;Pelotomaculum_propionicicum
CoA activase [Pelotomaculum sp.]	HBC94950.1	radical SAM protein [Pelotomaculum sp.]	NPV73404.1	2053590	Bacillota;Clostridia;Eubacteriales;Desulfotomaculaceae;Pelotomaculum;Pelotomaculum_sp.
MAG: Activator of (R)-2-hydroxyglutaryl-CoA dehydratase [Pelotomaculum sp. PtaB.Bin104]	OPX86701.1	MAG: Anaerobic sulfatase-maturating enzyme [Pelotomaculum sp. PtaB.Bin104]	OPX91975.1	1811693	Bacillota;Clostridia;Eubacteriales;Desulfotomaculaceae;Pelotomaculum;Pelotomaculum_sp._PtaB.Bin104
2-hydroxyacyl-CoA dehydratase [Acetobacterium tundrae]	WP_148603591.1	radical SAM protein [Acetobacterium tundrae]	WP_148601901.1	132932	Bacillota;Clostridia;Eubacteriales;Eubacteriaceae;Acetobacterium;Acetobacterium_tundrae
2-hydroxyacyl-CoA dehydratase [Acetobacterium wieringae]	WP_250935162.1;WP_342461085.1;WP_303871617.1;WP_148637548.1;WP_070370181.1;WP_323397494.1;WP_228882209.1	MULTISPECIES: radical SAM protein [Acetobacterium]	WP_148638276.1;WP_148638276.1;WP_263993067.1	52694	Bacillota;Clostridia;Eubacteriales;Eubacteriaceae;Acetobacterium;Acetobacterium_wieringae
2-hydroxyacyl-CoA dehydratase [Acetobacterium woodii]	WP_014356781.1;WP_014356781.1;MBI4855664.1	radical SAM protein [Acetobacterium woodii]	WP_014357708.1;WP_014357708.1	33952	Bacillota;Clostridia;Eubacteriales;Eubacteriaceae;Acetobacterium;Acetobacterium_woodii
2-hydroxyacyl-CoA dehydratase [Acetobacterium woodii]	WP_014356781.1;WP_014356781.1	radical SAM protein [Acetobacterium woodii]	WP_014357708.1;WP_014357708.1	931626	Bacillota;Clostridia;Eubacteriales;Eubacteriaceae;Acetobacterium;Acetobacterium_woodii_DSM_1030
acyl-CoA dehydratase activase-related protein [Acetobacterium sp.]	WP_347412162.1;MBP8031167.1;WP_373483927.1;MDD3305756.1;WP_304886367.1;MCG2729649.1;WP_331554057.1;HEY5537050.1;MDP2843961.1	hypothetical protein [Acetobacterium sp.]	MDK2942286.1;MBU4439095.1;MBU4439095.1;WP_111887154.1;WP_111887154.1;WP_111887154.1;MDK2943236.1	1872094	Bacillota;Clostridia;Eubacteriales;Eubacteriaceae;Acetobacterium;Acetobacterium_sp.
acyl-CoA dehydratase activase-related protein [Acetobacterium sp. K1/6]	WP_322519893.1	MULTISPECIES: radical SAM protein [unclassified Acetobacterium]	WP_111887154.1;WP_111887154.1;WP_111887154.1	3055467	Bacillota;Clostridia;Eubacteriales;Eubacteriaceae;Acetobacterium;Acetobacterium_sp._K1/6
2-hydroxyacyl-CoA dehydratase [Acetobacterium sp. KB-1]	WP_111887572.1	MULTISPECIES: radical SAM protein [unclassified Acetobacterium]	WP_111887154.1;WP_111887154.1;WP_111887154.1	2184575	Bacillota;Clostridia;Eubacteriales;Eubacteriaceae;Acetobacterium;Acetobacterium_sp._KB-1
2-hydroxyacyl-CoA dehydratase [Acetobacterium sp. UBA5834]	WP_286947170.1	MULTISPECIES: radical SAM protein [Acetobacterium]	WP_148638276.1;WP_148638276.1	1945907	Bacillota;Clostridia;Eubacteriales;Eubacteriaceae;Acetobacterium;Acetobacterium_sp._UBA5834
acyl-CoA dehydratase activase-related protein [Anaerofustis stercorihominis]	WP_411328781.1;WP_256146545.1;WP_007049945.1;WP_257480592.1;WP_117532604.1;WP_138268800.1	radical SAM protein [Anaerofustis stercorihominis]	WP_138269075.1	214853	Bacillota;Clostridia;Eubacteriales;Eubacteriaceae;Anaerofustis;Anaerofustis_stercorihominis
acyl-CoA dehydratase activase-related protein [Anaerofustis sp.]	MFA0814736.1;WP_290771036.1	radical SAM protein [Anaerofustis sp.]	MFA0814165.1	1872517	Bacillota;Clostridia;Eubacteriales;Eubacteriaceae;Anaerofustis;Anaerofustis_sp.
MULTISPECIES: 2-hydroxyacyl-CoA dehydratase [Eubacterium]	WP_118517908.1;WP_118517908.1;WP_118517908.1;WP_013380448.1;WP_013380448.1;WP_013380448.1;WP_013380448.1;WP_290849858.1;WP_290849858.1	MULTISPECIES: radical SAM protein [Eubacterium]	WP_154557044.1;WP_154557044.1;WP_154557044.1;WP_096920638.1;WP_096920638.1;WP_096920638.1;WP_096920638.1;WP_180493193.1;WP_180493193.1;WP_180493193.1;WP_180493193.1;WP_175557167.1;WP_175557167.1;WP_175557167.1;WP_243129304.1;WP_243129304.1;WP_243129304.1;WP_173472570.1;WP_173472570.1;WP_173472570.1	1730	Bacillota;Clostridia;Eubacteriales;Eubacteriaceae;Eubacterium;none
2-hydroxyacyl-CoA dehydratase [Candidatus Eubacterium avistercoris]	HIZ06895.1;HIZ06581.1;HIZ08684.1	radical SAM protein [Candidatus Eubacterium avistercoris]	HIZ07928.1;HIZ07556.1;HIZ06815.1	2838567	Bacillota;Clostridia;Eubacteriales;Eubacteriaceae;Eubacterium;Candidatus_Eubacterium_avistercoris
acyl-CoA dehydratase activase-related protein [Eubacterium aggregans]	WP_323397640.1;WP_090304857.1;WP_276983053.1	radical SAM protein [Eubacterium aggregans]	WP_090307174.1;WP_276981948.1	81409	Bacillota;Clostridia;Eubacteriales;Eubacteriaceae;Eubacterium;Eubacterium_aggregans
2-hydroxyacyl-CoA dehydratase [Eubacterium barkeri]	WP_090244077.1	radical SAM protein [Eubacterium barkeri]	WP_090245317.1	1528	Bacillota;Clostridia;Eubacteriales;Eubacteriaceae;Eubacterium;Eubacterium_barkeri
MULTISPECIES: 2-hydroxyacyl-CoA dehydratase [Eubacterium]	WP_013380448.1;WP_013380448.1;WP_013380448.1;WP_013380448.1;WP_302804179.1	radical SAM protein [Eubacterium callanderi]	WP_208067013.1;WP_208067013.1;WP_013381689.1;WP_013381689.1;WP_013381689.1;WP_090414525.1;WP_154557044.1;WP_154557044.1;WP_154557044.1;WP_270657804.1;WP_217414021.1;WP_180493193.1;WP_180493193.1;WP_180493193.1;WP_180493193.1;MBO1701963.1;MBO1701963.1;WP_177190735.1;WP_013378384.1	53442	Bacillota;Clostridia;Eubacteriales;Eubacteriaceae;Eubacterium;Eubacterium_callanderi
2-hydroxyacyl-CoA dehydratase [Eubacterium limosum]	MBS6340712.1;WP_392889535.1;WP_038351683.1;WP_133965786.1;WP_227204994.1	radical SAM protein [Eubacterium limosum]	MBS6339442.1;WP_227208121.1;MBS6339375.1;MBS6339375.1;WP_270506855.1;WP_172611259.1;ARD67878.1;WP_181396946.1;WP_392889001.1	1736	Bacillota;Clostridia;Eubacteriales;Eubacteriaceae;Eubacterium;Eubacterium_limosum
2-hydroxyacyl-CoA dehydratase [Eubacterium maltosivorans]	WP_195539935.1;WP_118517908.1;WP_118517908.1;WP_118517908.1;WP_074616888.1;WP_096919896.1	radical SAM protein [Eubacterium maltosivorans]	WP_074617179.1;WP_096920638.1;WP_096920638.1;WP_096920638.1;WP_096920638.1;WP_175557167.1;WP_175557167.1;WP_175557167.1;WP_243129304.1;WP_243129304.1;WP_243129304.1;QCT73660.1	2041044	Bacillota;Clostridia;Eubacteriales;Eubacteriaceae;Eubacterium;Eubacterium_maltosivorans
acyl-CoA dehydratase activase-related protein [Eubacterium multiforme]	WP_307487121.1	radical SAM protein [Eubacterium multiforme]	WP_307484919.1	83339	Bacillota;Clostridia;Eubacteriales;Eubacteriaceae;Eubacterium;Eubacterium_multiforme
2-hydroxyacyl-CoA dehydratase [Eubacterium oxidoreducens]	WP_090173241.1	radical SAM protein [Eubacterium oxidoreducens]	WP_090172679.1;WP_090170724.1;WP_090171959.1	1732	Bacillota;Clostridia;Eubacteriales;Eubacteriaceae;Eubacterium;Eubacterium_oxidoreducens
2-hydroxyacyl-CoA dehydratase [Eubacterium pyruvativorans]	WP_173327431.1;WP_173451995.1;WP_090469281.1;WP_276987132.1;WP_090161362.1;WP_276841292.1	radical SAM protein [Eubacterium pyruvativorans]	WP_090163208.1;WP_090163208.1	155865	Bacillota;Clostridia;Eubacteriales;Eubacteriaceae;Eubacterium;Eubacterium_pyruvativorans
acyl-CoA dehydratase activase-related protein [Eubacterium ramulus]	WP_373927266.1;WP_278525413.1;WP_129900357.1;WP_278493117.1;WP_278493117.1;WP_021739003.1;WP_021739003.1;WP_270361978.1;WP_303873130.1;WP_118701953.1;WP_118701953.1;WP_118701953.1;WP_270366668.1;WP_055288973.1;WP_370770475.1;WP_109214681.1;WP_109216837.1;WP_109216837.1;WP_109216837.1;WP_109216837.1;WP_055290567.1;WP_055290567.1;WP_055290567.1;WP_370808023.1	radical SAM protein [Eubacterium ramulus]	WP_154314493.1;WP_154314493.1;WP_109216776.1;WP_109216776.1;WP_109216776.1;WP_109216776.1;WP_021739250.1;WP_021739250.1;WP_021739250.1;WP_021739250.1;WP_021739251.1;WP_021739251.1;WP_021739251.1;WP_022035556.1;WP_022035556.1;WP_022035556.1;WP_022035556.1;WP_366559100.1;WP_366559100.1;WP_333491042.1;WP_109216775.1;WP_109216775.1;WP_109216775.1;WP_109216775.1;WP_370771029.1;MEI3279764.1	39490	Bacillota;Clostridia;Eubacteriales;Eubacteriaceae;Eubacterium;Eubacterium_ramulus
2-hydroxyacyl-CoA dehydratase [Eubacterium ramulus]	WP_021739003.1;WP_021739003.1	radical SAM protein [Eubacterium ramulus]	WP_021739250.1;WP_021739250.1;WP_021739250.1;WP_021739250.1;WP_021739251.1;WP_021739251.1;WP_021739251.1;WP_022035556.1;WP_022035556.1;WP_022035556.1;WP_022035556.1	1256908	Bacillota;Clostridia;Eubacteriales;Eubacteriaceae;Eubacterium;Eubacterium_ramulus_ATCC_29099
CoA-substrate-specific enzyme activase, putative [Eubacterium ruminantium]	SEF40714.1;WP_078786802.1;WP_173471724.1	radical SAM protein [Eubacterium ruminantium]	WP_078786672.1;WP_281086176.1;WP_173472570.1;WP_173472570.1;WP_173472570.1	42322	Bacillota;Clostridia;Eubacteriales;Eubacteriaceae;Eubacterium;Eubacterium_ruminantium
2-hydroxyacyl-CoA dehydratase [Eubacterium ventriosum]	WP_302549604.1;WP_302794065.1;WP_118379583.1;WP_215716273.1;WP_005361807.1;WP_005361807.1;WP_370780625.1;WP_117969659.1;WP_370785583.1;WP_278408308.1;WP_118231729.1;WP_278712397.1;WP_195557412.1;MBS5017481.1;WP_370802072.1;WP_256279336.1	radical SAM protein [Eubacterium ventriosum]	WP_278408408.1;MBS5017994.1;WP_215724399.1;WP_005363889.1;WP_005363889.1	39496	Bacillota;Clostridia;Eubacteriales;Eubacteriaceae;Eubacterium;Eubacterium_ventriosum
2-hydroxyacyl-CoA dehydratase [Eubacterium ventriosum]	WP_005361807.1;WP_005361807.1	radical SAM protein [Eubacterium ventriosum]	WP_005363889.1;WP_005363889.1	411463	Bacillota;Clostridia;Eubacteriales;Eubacteriaceae;Eubacterium;Eubacterium_ventriosum_ATCC_27560
2-hydroxyacyl-CoA dehydratase [[Eubacterium] cellulosolvens]	WP_034909512.1;WP_034909512.1	radical SAM protein [[Eubacterium] cellulosolvens]	WP_034909089.1;WP_034909089.1;WP_027871333.1;WP_027871333.1;WP_027871825.1;WP_027871825.1	29322	Bacillota;Clostridia;Eubacteriales;Eubacteriaceae;Eubacterium;[Eubacterium]_cellulosolvens
2-hydroxyacyl-CoA dehydratase [[Eubacterium] cellulosolvens]	WP_034909512.1;WP_034909512.1	radical SAM protein [[Eubacterium] cellulosolvens]	WP_034909089.1;WP_034909089.1;WP_027871333.1;WP_027871333.1;WP_027871825.1;WP_027871825.1	1408436	Bacillota;Clostridia;Eubacteriales;Eubacteriaceae;Eubacterium;[Eubacterium]_cellulosolvens_LD2006
acyl-CoA dehydratase activase [Eubacterium sp.]	MCM1060169.1;MEG2641561.1;WP_332583211.1;MBR2546974.1;MCR5147636.1;MBR3146520.1;MDF2985235.1;WP_287885649.1;MBR6218817.1;MBO4864078.1;MCI5945089.1;MCR4839146.1;MBR3041754.1;MCR5632372.1;MBR0146523.1;MBQ8949919.1;MCR5665429.1;MCI6857943.1;MCI6857943.1;MCI6857943.1;MBS6584980.1;MBQ6229941.1;MBP3718739.1;MBP3234353.1;MBQ6392731.1;MEE3398749.1;MBR1674424.1;MBO4591712.1;MBP3808902.1;MCI5502540.1;MCI55…	radical SAM protein [Eubacterium sp.]	MBQ9322129.1;MBQ9062691.1;WP_021739250.1;WP_021739250.1;WP_021739250.1;WP_021739250.1;MBR2189908.1;WP_147608732.1;WP_147608732.1;WP_147608732.1;MBQ8663288.1;MCR5665253.1;MBQ8663983.1;MDF2985975.1;MCI8991887.1;MEE0956065.1;WP_332583152.1;MBO5154331.1;MBQ6602181.1;MBR3277057.1;MBO5154240.1;MCR5666707.1;WP_022035556.1;WP_022035556.1;WP_022035556.1;WP_022035556.1;WP_022431187.1;WP_022431187.1;WP_0224…	142586	Bacillota;Clostridia;Eubacteriales;Eubacteriaceae;Eubacterium;Eubacterium_sp.
MULTISPECIES: 2-hydroxyacyl-CoA dehydratase [unclassified Eubacterium (in: firmicutes)]	WP_117999065.1;WP_118588498.1	MULTISPECIES: radical SAM protein [unclassified Eubacterium (in: firmicutes)]	WP_129879314.1;WP_129879314.1;WP_129879314.1;WP_129879314.1	2624479	Bacillota;Clostridia;Eubacteriales;Eubacteriaceae;Eubacterium;unclassified_Eubacterium_(in:_firmicutes)
2-hydroxyacyl-CoA dehydratase [Eubacterium sp. 1001713B170207_170306_E7]	WP_195267703.1	radical SAM protein [Eubacterium sp. 1001713B170207_170306_E7]	WP_243259532.1	2787097	Bacillota;Clostridia;Eubacteriales;Eubacteriaceae;Eubacterium;Eubacterium_sp._1001713B170207_170306_E7
2-hydroxyacyl-CoA dehydratase [Anaerobutyricum soehngenii]	WP_237949080.1;WP_237949080.1;WP_237949080.1;WP_237949080.1	MULTISPECIES: radical SAM protein [Anaerobutyricum]	WP_021906539.1;WP_021906539.1;WP_021906539.1;WP_021906539.1;WP_021906539.1	1897002	Bacillota;Clostridia;Eubacteriales;Eubacteriaceae;Eubacterium;Eubacterium_sp._38_16
MULTISPECIES: 2-hydroxyacyl-CoA dehydratase [Agathobacter]	WP_306775989.1;WP_306775989.1;WP_306775989.1;WP_306775989.1	MULTISPECIES: radical SAM protein [Agathobacter]	WP_022293772.1;WP_022293772.1;WP_022293772.1;WP_022293772.1;WP_022293772.1;WP_022293772.1	1897003	Bacillota;Clostridia;Eubacteriales;Eubacteriaceae;Eubacterium;Eubacterium_sp._41_20
2-hydroxyacyl-CoA dehydratase [Eubacterium sp. AB3007]	WP_027868723.1	radical SAM protein [Eubacterium sp. AB3007]	WP_027869528.1	1392487	Bacillota;Clostridia;Eubacteriales;Eubacteriaceae;Eubacterium;Eubacterium_sp._AB3007
MULTISPECIES: acyl-CoA dehydratase activase-related protein [Bacillota]	WP_117455980.1;WP_117455980.1;WP_117455980.1;WP_117455980.1;WP_117455980.1;WP_117455980.1;WP_117455980.1;WP_117455980.1;WP_117455980.1	MULTISPECIES: radical SAM protein [Bacillati]	WP_117454194.1;WP_117454194.1;WP_117454194.1;WP_117454194.1;WP_117454194.1;WP_117454194.1;WP_117454194.1;WP_117454194.1;WP_117454194.1	2996995	Bacillota;Clostridia;Eubacteriales;Eubacteriaceae;Eubacterium;Eubacterium_sp._AF05-24
acyl-CoA dehydratase activase [Eubacterium sp. AF22-8LB]	WP_199519865.1;RGS31329.1	radical SAM protein [Eubacterium sp. AF22-8LB]	WP_117993304.1	2292232	Bacillota;Clostridia;Eubacteriales;Eubacteriaceae;Eubacterium;Eubacterium_sp._AF22-8LB
MULTISPECIES: 2-hydroxyacyl-CoA dehydratase [Eubacterium]	WP_118517908.1;WP_118517908.1;WP_118517908.1	MULTISPECIES: radical SAM protein [Eubacterium]	WP_096920638.1;WP_096920638.1;WP_096920638.1;WP_096920638.1;MBS6339375.1;MBS6339375.1;WP_175557167.1;WP_175557167.1;WP_175557167.1	2292043	Bacillota;Clostridia;Eubacteriales;Eubacteriaceae;Eubacterium;Eubacterium_sp._AM05-23
MULTISPECIES: 2-hydroxyacyl-CoA dehydratase [Clostridia]	WP_055155183.1;WP_055155183.1;WP_055155183.1;WP_055155183.1;WP_055155183.1	MULTISPECIES: radical SAM protein [unclassified Eubacterium (in: firmicutes)]	WP_129879314.1;WP_129879314.1;WP_129879314.1;WP_129879314.1;WP_002587447.1;WP_002587447.1;WP_002587447.1;WP_002587447.1;WP_002587447.1;WP_002587447.1;WP_002587447.1;WP_002587447.1;WP_002587447.1;WP_002587447.1;WP_002587447.1;WP_002587447.1;WP_002587447.1;WP_002587447.1;WP_002587447.1;WP_002587447.1;WP_002587447.1;WP_002587447.1;WP_002587447.1;WP_002587447.1;WP_002587447.1;WP_002587447.1;WP_002587…	2478955	Bacillota;Clostridia;Eubacteriales;Eubacteriaceae;Eubacterium;Eubacterium_sp._am_0171
acyl-CoA dehydratase activase [Eubacterium sp. An11]	WP_087313948.1;WP_087312990.1	radical SAM protein [Eubacterium sp. An11]	WP_087313924.1;WP_087315747.1;WP_087315747.1;WP_087315747.1	1965542	Bacillota;Clostridia;Eubacteriales;Eubacteriaceae;Eubacterium;Eubacterium_sp._An11
2-hydroxyacyl-CoA dehydratase [Eubacterium sp. An3]	WP_087276328.1	radical SAM protein [Eubacterium sp. An3]	WP_087283177.1;WP_087281273.1;WP_087282240.1;WP_087282240.1;WP_002587447.1;WP_002587447.1;WP_002587447.1;WP_002587447.1;WP_002587447.1;WP_002587447.1;WP_002587447.1;WP_002587447.1;WP_002587447.1;WP_002587447.1;WP_002587447.1;WP_002587447.1;WP_002587447.1;WP_002587447.1;WP_002587447.1;WP_002587447.1;WP_002587447.1;WP_002587447.1;WP_002587447.1;WP_002587447.1;WP_002587447.1;WP_002587447.1;WP_002587…	1965628	Bacillota;Clostridia;Eubacteriales;Eubacteriaceae;Eubacterium;Eubacterium_sp._An3
MULTISPECIES: 2-hydroxyacyl-CoA dehydratase [Clostridia]	WP_055155183.1;WP_055155183.1;WP_055155183.1;WP_055155183.1;WP_055155183.1	MULTISPECIES: radical SAM protein [unclassified Eubacterium (in: firmicutes)]	WP_129879314.1;WP_129879314.1;WP_129879314.1;WP_129879314.1;WP_002587447.1;WP_002587447.1;WP_002587447.1;WP_002587447.1;WP_002587447.1;WP_002587447.1;WP_002587447.1;WP_002587447.1;WP_002587447.1;WP_002587447.1;WP_002587447.1;WP_002587447.1;WP_002587447.1;WP_002587447.1;WP_002587447.1;WP_002587447.1;WP_002587447.1;WP_002587447.1;WP_002587447.1;WP_002587447.1;WP_002587447.1;WP_002587447.1;WP_002587…	2584643	Bacillota;Clostridia;Eubacteriales;Eubacteriaceae;Eubacterium;Eubacterium_sp._BIOML-A1
MULTISPECIES: 2-hydroxyacyl-CoA dehydratase [Clostridia]	WP_055155183.1;WP_055155183.1;WP_055155183.1;WP_055155183.1;WP_055155183.1	MULTISPECIES: radical SAM protein [unclassified Eubacterium (in: firmicutes)]	WP_129879314.1;WP_129879314.1;WP_129879314.1;WP_129879314.1;WP_002587447.1;WP_002587447.1;WP_002587447.1;WP_002587447.1;WP_002587447.1;WP_002587447.1;WP_002587447.1;WP_002587447.1;WP_002587447.1;WP_002587447.1;WP_002587447.1;WP_002587447.1;WP_002587447.1;WP_002587447.1;WP_002587447.1;WP_002587447.1;WP_002587447.1;WP_002587447.1;WP_002587447.1;WP_002587447.1;WP_002587447.1;WP_002587447.1;WP_002587…	2584644	Bacillota;Clostridia;Eubacteriales;Eubacteriaceae;Eubacterium;Eubacterium_sp._BIOML-A2
MULTISPECIES: 2-hydroxyacyl-CoA dehydratase [Eubacterium]	WP_013380448.1;WP_013380448.1;WP_013380448.1;WP_013380448.1	MULTISPECIES: radical SAM protein [Eubacterium]	WP_154557044.1;WP_154557044.1;WP_154557044.1;WP_180493193.1;WP_180493193.1;WP_180493193.1;WP_180493193.1;MBO1701963.1;MBO1701963.1	2605785	Bacillota;Clostridia;Eubacteriales;Eubacteriaceae;Eubacterium;Eubacterium_sp._BL-380-WT-2B
putative CoA-substrate-specific enzyme activase [Eubacterium sp. CAG:146]	CCY13279.1	MULTISPECIES: radical SAM protein [Anaerobutyricum]	WP_021906539.1;WP_021906539.1;WP_021906539.1;WP_021906539.1;WP_021906539.1	1262879	Bacillota;Clostridia;Eubacteriales;Eubacteriaceae;Eubacterium;Eubacterium_sp._CAG:146
2-hydroxyacyl-CoA dehydratase [Eubacterium sp.]	MBS7062359.1;MBS7062359.1	putative uncharacterized protein [Eubacterium sp. CAG:248]	CDB65997.1;CDB65997.1	1262885	Bacillota;Clostridia;Eubacteriales;Eubacteriaceae;Eubacterium;Eubacterium_sp._CAG:248
putative uncharacterized protein [Eubacterium sp. CAG:252]	CDB68450.1	putative uncharacterized protein [Eubacterium sp. CAG:252]	CDB67865.1	1262887	Bacillota;Clostridia;Eubacteriales;Eubacteriaceae;Eubacterium;Eubacterium_sp._CAG:252
2-hydroxyacyl-CoA dehydratase [Lachnospira hominis (ex Hitch et al. 2024)]	WP_022431103.1;WP_022431103.1;WP_022431103.1	MULTISPECIES: radical SAM protein [Lachnospira]	WP_022431187.1;WP_022431187.1;WP_022431187.1;WP_022431187.1;WP_022431187.1;WP_022433490.1;WP_022433490.1;WP_022433490.1	1262889	Bacillota;Clostridia;Eubacteriales;Eubacteriaceae;Eubacterium;Eubacterium_sp._CAG:38
putative uncharacterized protein [Eubacterium sp. CAG:76]	CDF09817.1;CDF10415.1	radical SAM protein [[Lactobacillus] rogosae]	WP_022502359.1;WP_022502359.1;WP_022502359.1;WP_022502359.1;WP_022502359.1	1262892	Bacillota;Clostridia;Eubacteriales;Eubacteriaceae;Eubacterium;Eubacterium_sp._CAG:76
putative uncharacterized protein [Eubacterium sp. CAG:86]	CCX82150.1	radical SAM protein [Lachnospira sp.]	MCI5891759.1;MCI5891759.1	1262895	Bacillota;Clostridia;Eubacteriales;Eubacteriaceae;Eubacterium;Eubacterium_sp._CAG:86
2-hydroxyacyl-CoA dehydratase [[Lactobacillus] rogosae]	WP_349172310.1;WP_349172310.1;WP_349172310.1;OLA14355.1	radical SAM protein [[Lactobacillus] rogosae]	WP_022502359.1;WP_022502359.1;WP_022502359.1;WP_022502359.1;WP_022502359.1	1897026	Bacillota;Clostridia;Eubacteriales;Eubacteriaceae;Eubacterium;Eubacterium_sp._CAG76_36_125
MULTISPECIES: 2-hydroxyacyl-CoA dehydratase [Clostridia]	WP_050642529.1;WP_050642529.1;WP_050642529.1	MULTISPECIES: radical SAM protein [Clostridia]	WP_050639898.1;WP_050639898.1;WP_050639898.1	1658112	Bacillota;Clostridia;Eubacteriales;Eubacteriaceae;Eubacterium;Eubacterium_sp._SB2
2-hydroxyglutaryl-CoA dehydratase component A [uncultured Eubacterium sp.]	SCI32575.1;SCJ82218.1;SCJ06433.1;WP_302488487.1;WP_296965741.1;WP_299055996.1;WP_118565423.1;WP_301955774.1;WP_347995550.1;WP_302689171.1;WP_303000656.1;WP_347993644.1;WP_297132816.1;WP_022089818.1;WP_288682364.1;WP_288933734.1;WP_296115495.1;WP_302625839.1;WP_177976047.1;WP_299120504.1;WP_288774477.1;WP_288885581.1;WP_288885581.1;WP_302629455.1;WP_302630083.1;WP_302628545.1;WP_177974958.1;WP_296…	radical SAM protein [uncultured Eubacterium sp.]	WP_288618599.1;WP_154314493.1;WP_154314493.1;WP_294901192.1;WP_294901192.1;WP_177973438.1;WP_296116777.1;WP_147608732.1;WP_147608732.1;WP_147608732.1;WP_367271639.1;WP_021739251.1;WP_021739251.1;WP_021739251.1;WP_367270779.1;WP_353886685.1;WP_366559100.1;WP_366559100.1;WP_308619099.1;SCJ51576.1;WP_294835090.1;SCJ70677.1;WP_294775547.1;WP_296079097.1;WP_288312975.1;WP_308619714.1;WP_294836700.1;WP…	165185	Bacillota;Clostridia;Eubacteriales;Eubacteriaceae;Eubacterium;uncultured_Eubacterium_sp.
2-hydroxyacyl-CoA dehydratase [Garciella nitratireducens]	WP_113802765.1;WP_087678067.1;WP_087678067.1	radical SAM protein [Garciella nitratireducens]	WP_087678147.1;WP_087678147.1;WP_113802867.1;WP_113802865.1	218205	Bacillota;Clostridia;Eubacteriales;Eubacteriaceae;Garciella;Garciella_nitratireducens
2-hydroxyacyl-CoA dehydratase [Garciella nitratireducens]	WP_087678067.1;WP_087678067.1	radical SAM protein [Garciella nitratireducens]	WP_087678147.1;WP_087678147.1	1121911	Bacillota;Clostridia;Eubacteriales;Eubacteriaceae;Garciella;Garciella_nitratireducens_DSM_15102
2-hydroxyacyl-CoA dehydratase [Candidatus Pseudoramibacter fermentans]	MQM73106.1;MQM73106.1	radical SAM protein [Candidatus Pseudoramibacter fermentans]	MQM72130.1;MQM72130.1	2594427	Bacillota;Clostridia;Eubacteriales;Eubacteriaceae;Pseudoramibacter;Candidatus_Pseudoramibacter_fermentans
2-hydroxyacyl-CoA dehydratase [Pseudoramibacter alactolyticus]	WP_273268192.1;WP_315307377.1;WP_281673010.1;WP_006598170.1;WP_006598170.1	radical SAM protein [Pseudoramibacter alactolyticus]	WP_315306697.1;WP_006599145.1;WP_006599145.1	113287	Bacillota;Clostridia;Eubacteriales;Eubacteriaceae;Pseudoramibacter;Pseudoramibacter_alactolyticus
2-hydroxyacyl-CoA dehydratase [Pseudoramibacter alactolyticus]	WP_006598170.1;WP_006598170.1	radical SAM protein [Pseudoramibacter alactolyticus]	WP_006599145.1;WP_006599145.1	887929	Bacillota;Clostridia;Eubacteriales;Eubacteriaceae;Pseudoramibacter;Pseudoramibacter_alactolyticus_ATCC_23263
2-hydroxyacyl-CoA dehydratase [Pseudoramibacter porci]	WP_154575968.1;WP_154575897.1	radical SAM protein [Pseudoramibacter porci]	WP_154575916.1	2606631	Bacillota;Clostridia;Eubacteriales;Eubacteriaceae;Pseudoramibacter;Pseudoramibacter_porci
2-hydroxyacyl-CoA dehydratase [Pseudoramibacter sp.]	WP_296424601.1	radical SAM protein [Pseudoramibacter sp.]	WP_296422182.1	2034862	Bacillota;Clostridia;Eubacteriales;Eubacteriaceae;Pseudoramibacter;Pseudoramibacter_sp.
acyl-CoA dehydratase activase-related protein [Pseudoramibacter sp. HA2172]	WP_329887084.1	radical SAM protein [Pseudoramibacter sp. HA2172]	WP_329886896.1	3108534	Bacillota;Clostridia;Eubacteriales;Eubacteriaceae;Pseudoramibacter;Pseudoramibacter_sp._HA2172
2-hydroxyacyl-CoA dehydratase [uncultured Pseudoramibacter sp.]	WP_295360891.1	radical SAM protein [uncultured Pseudoramibacter sp.]	WP_295359996.1	1623493	Bacillota;Clostridia;Eubacteriales;Eubacteriaceae;Pseudoramibacter;uncultured_Pseudoramibacter_sp.
2-hydroxyacyl-CoA dehydratase [Eubacteriaceae bacterium]	HHT50902.1;MQM73106.1;MQM73106.1;NTW72056.1;MDD4507463.1;MDD2414508.1;HCX64289.1;NLN98613.1;HAE61377.1;MDD6043498.1;MDD7718718.1;MDK2904436.1;MCI2061175.1;NLL50383.1;MDI3537289.1;NMC55681.1;MBR0384401.1;MDN5307777.1	radical SAM protein [Eubacteriaceae bacterium]	MDD6043224.1;MDD4508757.1;MCI2062320.1;MDK2905359.1;MEA4923021.1;MQM72130.1;MQM72130.1;MDK2962603.1;MEL7570912.1	2049045	Bacillota;Clostridia;Eubacteriales;Eubacteriaceae;Eubacteriaceae_bacterium;none
Activator of (R)-2-hydroxyglutaryl-CoA dehydratase [Eubacteriaceae bacterium CHKCI004]	CVI69142.1	Anaerobic sulfatase-maturating enzyme [Eubacteriaceae bacterium CHKCI004]	CVI70032.1;CVI68841.1;WP_002587447.1;WP_002587447.1;WP_002587447.1;WP_002587447.1;WP_002587447.1;WP_002587447.1;WP_002587447.1;WP_002587447.1;WP_002587447.1;WP_002587447.1;WP_002587447.1;WP_002587447.1;WP_002587447.1;WP_002587447.1;WP_002587447.1;WP_002587447.1;WP_002587447.1;WP_002587447.1;WP_002587447.1;WP_002587447.1;WP_002587447.1;WP_002587447.1;WP_002587447.1;WP_002587447.1;WP_002587447.1;WP…	1780380	Bacillota;Clostridia;Eubacteriales;Eubacteriaceae;Eubacteriaceae_bacterium_CHKCI004;none
acyl-CoA dehydratase activase-related protein [Eubacteriaceae bacterium ES2]	WKY44001.1;WKY43376.1	radical SAM protein [Eubacteriaceae bacterium ES2]	WKY43751.1;WKY46147.1	3064259	Bacillota;Clostridia;Eubacteriales;Eubacteriaceae;Eubacteriaceae_bacterium_ES2;none
2-hydroxyacyl-CoA dehydratase [Eubacteriaceae bacterium Marseille-Q4139]	MBR9953994.1	radical SAM protein [Eubacteriaceae bacterium Marseille-Q4139]	MBR9954775.1;MBR9954689.1	2830656	Bacillota;Clostridia;Eubacteriales;Eubacteriaceae;Eubacteriaceae_bacterium_Marseille-Q4139;none
MULTISPECIES: acyl-CoA dehydratase activase [Oscillospiraceae]	WP_181446411.1;WP_181446411.1;WP_181446411.1;WP_287826195.1;WP_287826195.1;WP_287826195.1;WP_138373071.1;WP_051319934.1;WP_051319934.1;WP_051319934.1;WP_051319934.1;WP_051319934.1;WP_051319934.1;WP_136891704.1;WP_136891704.1;WP_136891704.1;WP_185916167.1	MULTISPECIES: radical SAM protein [Oscillospiraceae]	WP_050005268.1;WP_050005268.1;WP_050005268.1;WP_087290026.1;WP_087290026.1;WP_087290026.1;WP_256175856.1;WP_256175856.1;WP_256175856.1;WP_256175856.1;WP_256175856.1;WP_087342673.1;WP_087342673.1;WP_087342673.1;WP_087342673.1;WP_262398491.1;WP_262398491.1;WP_262398491.1	216572	Bacillota;Clostridia;Eubacteriales;Oscillospiraceae;none;none
acyl-CoA dehydratase activase [Allofournierella massiliensis]	WP_283128688.1;WP_058963095.1;WP_370828959.1;WP_289599432.1;MCF2557820.1	MULTISPECIES: radical SAM protein [Oscillospiraceae]	WP_050005268.1;WP_050005268.1;WP_050005268.1;MCF2557144.1;WP_289599603.1;WP_002587447.1;WP_002587447.1;WP_002587447.1;WP_002587447.1;WP_002587447.1;WP_002587447.1;WP_002587447.1;WP_002587447.1;WP_002587447.1;WP_002587447.1;WP_002587447.1;WP_002587447.1;WP_002587447.1;WP_002587447.1;WP_002587447.1;WP_002587447.1;WP_002587447.1;WP_002587447.1;WP_002587447.1;WP_002587447.1;WP_002587447.1;WP_00258744…	1650663	Bacillota;Clostridia;Eubacteriales;Oscillospiraceae;Allofournierella;Allofournierella_massiliensis
acyl-CoA dehydratase activase-related protein [Anaerofilum sp. An201]	WP_087293420.1	MULTISPECIES: radical SAM protein [Oscillospiraceae]	WP_087290026.1;WP_087290026.1;WP_087290026.1	1965588	Bacillota;Clostridia;Eubacteriales;Oscillospiraceae;Anaerofilum;Anaerofilum_sp._An201
acyl-CoA dehydratase activase [Anaerotruncus colihominis]	WP_303791128.1;WP_290879787.1;WP_290879787.1;WP_162221941.1;WP_160210043.1;WP_369883162.1;WP_283118159.1;WP_117546911.1;WP_055245501.1;WP_278729529.1;WP_196037418.1;WP_368179073.1;WP_278941486.1;WP_024731356.1;WP_087302370.1;WP_195259922.1;WP_302778428.1;WP_347002159.1;WP_302776343.1;WP_087216417.1;WP_317398337.1;WP_006873144.1;WP_278668103.1;WP_191440784.1;WP_195463806.1	radical SAM protein [Anaerotruncus colihominis]	NBH60249.1;WP_330588332.1;WP_330588332.1	169435	Bacillota;Clostridia;Eubacteriales;Oscillospiraceae;Anaerotruncus;Anaerotruncus_colihominis
acyl-CoA dehydratase activase [Anaerotruncus sp. G3(2012)]	WP_016316545.1;WP_120481543.1;WP_290879787.1;WP_290879787.1	radical SAM protein [Anaerotruncus sp.]	MBS6613326.1;MBS5183855.1;MBD8979483.1;MBD8979483.1;UKI22761.1;MBS6613457.1;UKI23162.1	1872531	Bacillota;Clostridia;Eubacteriales;Oscillospiraceae;Anaerotruncus;Anaerotruncus_sp.
2-hydroxyglutaryl-CoA dehydratase [Angelakisella sp.]	MCI8908794.1;MCI9667853.1	radical SAM protein [Angelakisella sp.]	MEI3514758.1;MEF2624331.1;MBS1477973.1	1935177	Bacillota;Clostridia;Eubacteriales;Oscillospiraceae;Angelakisella;Angelakisella_sp.
acyl-CoA dehydratase activase-related protein [Caproicibacterium amylolyticum]	WP_212508201.1	radical SAM protein [Caproicibacterium amylolyticum]	WP_212508173.1;WP_212508173.1;WP_275844300.1;WP_212508101.1;WP_212508101.1;WP_275846466.1	2766537	Bacillota;Clostridia;Eubacteriales;Oscillospiraceae;Caproicibacterium;Caproicibacterium_amylolyticum
acyl-CoA dehydratase activase [Caproicibacterium lactatifermentans]	WP_174193148.1	MULTISPECIES: radical SAM protein [Caproicibacterium]	WP_174193422.1;WP_174193422.1;WP_086036318.1;WP_086036318.1;WP_338031358.1	2666138	Bacillota;Clostridia;Eubacteriales;Oscillospiraceae;Caproicibacterium;Caproicibacterium_lactatifermentans
acyl-CoA dehydratase activase-related protein [Caproicibacterium sp. BJN0003]	WP_323135425.1	radical SAM protein [Caproicibacterium sp. BJN0003]	WP_266162929.1	2994078	Bacillota;Clostridia;Eubacteriales;Oscillospiraceae;Caproicibacterium;Caproicibacterium_sp._BJN0003
acyl-CoA dehydratase activase [Drancourtella sp. An12]	WP_087169190.1;WP_087168056.1	MULTISPECIES: radical SAM protein [Clostridia]	WP_002587447.1;WP_002587447.1;WP_002587447.1;WP_002587447.1;WP_002587447.1;WP_002587447.1;WP_002587447.1;WP_002587447.1;WP_002587447.1;WP_002587447.1;WP_002587447.1;WP_002587447.1;WP_002587447.1;WP_002587447.1;WP_002587447.1;WP_002587447.1;WP_002587447.1;WP_002587447.1;WP_002587447.1;WP_002587447.1;WP_002587447.1;WP_002587447.1;WP_002587447.1;WP_002587447.1;WP_002587447.1;WP_002587447.1;WP_002587…	1965548	Bacillota;Clostridia;Eubacteriales;Oscillospiraceae;Drancourtella;Drancourtella_sp._An12
acyl-CoA dehydratase activase [Dysosmobacter acutus]	WP_216632308.1	radical SAM protein [Dysosmobacter acutus]	WP_216632341.1	2841504	Bacillota;Clostridia;Eubacteriales;Oscillospiraceae;Dysosmobacter;Dysosmobacter_acutus
acyl-CoA dehydratase activase [Dysosmobacter welbionis]	WP_349134158.1;WP_302201464.1;WP_302201464.1;WP_181446411.1;WP_181446411.1;WP_181446411.1;WP_329757158.1;WP_256264852.1;WP_317334388.1;WP_174232991.1;WP_337602332.1;WP_051319934.1;WP_051319934.1;WP_051319934.1;WP_051319934.1;WP_051319934.1;WP_051319934.1;WP_337791997.1;WP_136891704.1;WP_136891704.1;WP_136891704.1;BFL50311.1;WP_329757255.1	radical SAM protein [Dysosmobacter welbionis]	WP_317336469.1	2093857	Bacillota;Clostridia;Eubacteriales;Oscillospiraceae;Dysosmobacter;Dysosmobacter_welbionis
acyl-CoA dehydratase activase [Dysosmobacter sp.]	MDY3690783.1;MEI3348221.1;MCI6567876.1;WP_309452673.1;WP_287826195.1;WP_287826195.1;WP_287826195.1;WP_326170705.1;WP_309469854.1;WP_309442991.1;MDR3783900.1;WP_051319934.1;WP_051319934.1;WP_051319934.1;WP_051319934.1;WP_051319934.1;WP_051319934.1;WP_326202959.1;WP_309452737.1;WP_297709994.1;WP_309469412.1;WP_326206501.1;MEI3347829.1;WP_337764935.1;WP_325224570.1;WP_337743953.1;WP_337786988.1;WP_3…	radical SAM protein [Dysosmobacter sp.]	MCX4374179.1;WP_326200896.1;MDY4964733.1;WP_325287116.1;MCI7733706.1;MDY3692257.1;MDY4964724.1;MDY4966236.1	2591382	Bacillota;Clostridia;Eubacteriales;Oscillospiraceae;Dysosmobacter;Dysosmobacter_sp.
2-hydroxyacyl-CoA dehydratase [Dysosmobacter sp. Marseille-Q4140]	QUO38231.1	MULTISPECIES: radical SAM protein [Clostridia]	WP_002587447.1;WP_002587447.1;WP_002587447.1;WP_002587447.1;WP_002587447.1;WP_002587447.1;WP_002587447.1;WP_002587447.1;WP_002587447.1;WP_002587447.1;WP_002587447.1;WP_002587447.1;WP_002587447.1;WP_002587447.1;WP_002587447.1;WP_002587447.1;WP_002587447.1;WP_002587447.1;WP_002587447.1;WP_002587447.1;WP_002587447.1;WP_002587447.1;WP_002587447.1;WP_002587447.1;WP_002587447.1;WP_002587447.1;WP_002587…	2830675	Bacillota;Clostridia;Eubacteriales;Oscillospiraceae;Dysosmobacter;Dysosmobacter_sp._Marseille-Q4140
acyl-CoA dehydratase activase [uncultured Dysosmobacter sp.]	WP_288701692.1;WP_051319934.1;WP_051319934.1;WP_051319934.1;WP_051319934.1;WP_051319934.1;WP_051319934.1;WP_298018386.1;WP_325303553.1;WP_325299134.1;WP_298033912.1;WP_302645748.1;WP_302648363.1;WP_302635222.1;WP_302657826.1;WP_302661816.1	radical SAM protein [uncultured Dysosmobacter sp.]	WP_325298454.1;WP_298024438.1;WP_298022531.1	2591384	Bacillota;Clostridia;Eubacteriales;Oscillospiraceae;Dysosmobacter;uncultured_Dysosmobacter_sp.
acyl-CoA dehydratase activase-related protein [Ethanoligenens harbinense]	WP_013485282.1;WP_013485282.1	radical SAM protein [Ethanoligenens harbinense]	WP_013486231.1;WP_013486231.1;WP_013484379.1;WP_013484379.1;AVQ97322.1;AVQ97322.1	253239	Bacillota;Clostridia;Eubacteriales;Oscillospiraceae;Ethanoligenens;Ethanoligenens_harbinense
acyl-CoA dehydratase activase-related protein [Ethanoligenens harbinense]	WP_013485282.1;WP_013485282.1	radical SAM protein [Ethanoligenens harbinense]	WP_013486231.1;WP_013486231.1;WP_013484379.1;WP_013484379.1;AVQ97322.1;AVQ97322.1	663278	Bacillota;Clostridia;Eubacteriales;Oscillospiraceae;Ethanoligenens;Ethanoligenens_harbinense_YUAN-3
MULTISPECIES: acyl-CoA dehydratase activase [Faecalibacterium]	WP_156060239.1;WP_156060239.1;WP_156060239.1;WP_156060239.1;WP_156060239.1;WP_349165593.1;WP_349165593.1;WP_349165593.1;WP_173016756.1;WP_173016756.1;WP_173016756.1;WP_173016756.1;WP_207684932.1;WP_207684932.1;WP_207684932.1;WP_207684932.1;WP_156065311.1;WP_156065311.1;WP_156065311.1;WP_112090202.1;WP_112090202.1;WP_112090202.1;WP_349176784.1;WP_349176784.1;WP_349176784.1;WP_118552545.1;WP_118552…	MULTISPECIES: radical SAM protein [Faecalibacterium]	WP_207683813.1;WP_207683813.1;WP_207683813.1;WP_207683813.1;WP_227610725.1;WP_227610725.1;WP_227610725.1;WP_238077545.1;WP_238077545.1;WP_238077545.1;WP_238077545.1;WP_035394052.1;WP_035394052.1;WP_035394052.1;WP_035394052.1;WP_156065685.1;WP_156065685.1;WP_156065685.1;WP_207698990.1;WP_207698990.1;WP_207698990.1;WP_207698990.1;WP_207698990.1;WP_118526039.1;WP_118526039.1;WP_118526039.1;WP_118526…	216851	Bacillota;Clostridia;Eubacteriales;Oscillospiraceae;Faecalibacterium;none
activase [Candidatus Faecalibacterium avium]	HIV42687.1;HIV42933.1	radical SAM protein [Faecalibacterium sp. An58]	WP_087322853.1;WP_087322853.1	2838576	Bacillota;Clostridia;Eubacteriales;Oscillospiraceae;Faecalibacterium;Candidatus_Faecalibacterium_avium
2-hydroxyacyl-CoA dehydratase [Candidatus Faecalibacterium faecigallinarum]	HJC45107.1	radical SAM protein [Candidatus Faecalibacterium faecigallinarum]	HJC45828.1	2838577	Bacillota;Clostridia;Eubacteriales;Oscillospiraceae;Faecalibacterium;Candidatus_Faecalibacterium_faecigallinarum
acyl-CoA dehydratase activase [Faecalibacterium butyricigenerans]	WP_227620062.1	radical SAM protein [Faecalibacterium butyricigenerans]	WP_227621600.1	1851427	Bacillota;Clostridia;Eubacteriales;Oscillospiraceae;Faecalibacterium;Faecalibacterium_butyricigenerans
acyl-CoA dehydratase activase [Faecalibacterium duncaniae]	WP_243201186.1;MBC5720398.1;WP_156060239.1;WP_156060239.1;WP_156060239.1;WP_156060239.1;WP_156060239.1;WP_349165593.1;WP_349165593.1;WP_349165593.1;WP_186851423.1;WP_349175983.1;WP_207684932.1;WP_207684932.1;WP_207684932.1;WP_207684932.1;WP_317421948.1;WP_349176784.1;WP_349176784.1;WP_349176784.1;WP_317393502.1;WP_317393502.1;WP_050762771.1;EEU97581.1	radical SAM protein [Faecalibacterium duncaniae]	WP_186850659.1;WP_207683813.1;WP_207683813.1;WP_207683813.1;WP_207683813.1;WP_227610725.1;WP_227610725.1;WP_227610725.1;WP_317330479.1;WP_317393206.1;WP_238077545.1;WP_238077545.1;WP_238077545.1;WP_238077545.1;WP_035394052.1;WP_035394052.1;WP_035394052.1;WP_035394052.1;EEU96795.1;WP_349175141.1	411483	Bacillota;Clostridia;Eubacteriales;Oscillospiraceae;Faecalibacterium;Faecalibacterium_duncaniae
acyl-CoA dehydratase activase [Faecalibacterium faecis]	WP_349138050.1;WP_349137228.1	MULTISPECIES: radical SAM protein [Faecalibacterium]	WP_097775357.1;WP_097775357.1;WP_097775357.1	3133157	Bacillota;Clostridia;Eubacteriales;Oscillospiraceae;Faecalibacterium;Faecalibacterium_faecis
acyl-CoA dehydratase activase [Faecalibacterium hattorii]	WP_112146556.1	radical SAM protein [Faecalibacterium hattorii]	WP_112143655.1	2935520	Bacillota;Clostridia;Eubacteriales;Oscillospiraceae;Faecalibacterium;Faecalibacterium_hattorii
MULTISPECIES: acyl-CoA dehydratase activase [Faecalibacterium]	WP_156060239.1;WP_156060239.1;WP_156060239.1;WP_156060239.1;WP_156060239.1;WP_349165593.1;WP_349165593.1;WP_349165593.1;WP_373423759.1;WP_349176784.1;WP_349176784.1;WP_349176784.1	MULTISPECIES: radical SAM protein [Faecalibacterium]	WP_207683813.1;WP_207683813.1;WP_207683813.1;WP_207683813.1;WP_227610725.1;WP_227610725.1;WP_227610725.1;WP_227612331.1	2881265	Bacillota;Clostridia;Eubacteriales;Oscillospiraceae;Faecalibacterium;Faecalibacterium_hominis_(ex_Afrizal_et_al._2022)
MULTISPECIES: acyl-CoA dehydratase activase [Faecalibacterium]	WP_112090202.1;WP_112090202.1;WP_112090202.1	radical SAM protein [Faecalibacterium intestinale]	WP_349185570.1	3133155	Bacillota;Clostridia;Eubacteriales;Oscillospiraceae;Faecalibacterium;Faecalibacterium_intestinale
acyl-CoA dehydratase activase [Faecalibacterium longum CLA-AA-H236]	MCC2183954.1;MCC2183954.1;WP_349178744.1;MDD7208220.1;MDD7208220.1;WP_320443562.1;WP_320443571.1	radical SAM protein [Faecalibacterium longum]	WP_227624347.1;WP_227624347.1;WP_227619215.1;WP_227619215.1;MDD7207141.1;MDD7207141.1	1851428	Bacillota;Clostridia;Eubacteriales;Oscillospiraceae;Faecalibacterium;Faecalibacterium_longum
acyl-CoA dehydratase activase [Faecalibacterium longum CLA-AA-H236]	MCC2183954.1;MCC2183954.1	radical SAM protein [Faecalibacterium longum]	WP_227624347.1;WP_227624347.1	2881268	Bacillota;Clostridia;Eubacteriales;Oscillospiraceae;Faecalibacterium;Faecalibacterium_longum_CLA-AA-H236
[truncated: 1,330 more rows]

## Sheet: Supplementary Table  4
Supplementary Table 4. Details of the taxonomic description associated to the taxIDs (see Supplementary Table 3) with the selected species highlighted
Tax ID	Description
1121128	Bacteria;Bacillati;Bacillota;Clostridia;Eubacteriales;Butyricicoccaceae;Butyricicoccus;Butyricicoccus_pullicaecorum_DSM_23266
1121262	Bacteria;Bacillati;Bacillota;Clostridia;Eubacteriales;Clostridiaceae;Caloramator;Caloramator_proteoclasticus_DSM_10124
[truncated: 90 more rows]

## Sheet: Supplementary Table 5
Supplementary Table 5. Relative distribution of hydrolysis-derived lipid compounds from K. paraultuense during growth at different temperature and oxygen conditions obtained by GC/MS (see text for details) for n=3 biological replicates
[truncated: 24 more rows]

[truncated: 2 more sheets: Supplementary Table 6, Supplementary Table 7]
